# Supplementary material for: Effect of perceived autonomy supports on exercise persistence for adolescents: an integrated model based on basic psychological needs theory and the theory of planned behavior
Source: Front Psychol. 2025 Dec 11;16:1692940. doi: 10.3389/fpsyg.2025.1692940 (PMC12739754; doi:10.3389/fpsyg.2025.1692940)
Supplement: Supplementary file 5 [file Data_Sheet_1.xlsx]

## Sheet: Datasat
Age	Sex	Class	BPN1	BPN2	BPN3	BPN4	BPN5	BPN6	BPN7	BPN8	BPN9	BPN10	BPN11	BPN12	Intention1	Intention2	Intention3	Attitude1	Attitude2	Attitude3	Control1	Control2	Control3	Exercise1	Exercise2	Exercise3	Exercise4	Exercise5	Exercise6	Exercise7	Exercise8	Exercise9	Exercise10	Exercise11	Exercise12	Exercise13	Exercise14	Support1	Support2	Support3	Support4	Support5	Support6	Support7	Support8	Support9	Support10	Norm1	Norm2
1	1	1	1	4	1	1	4	4	4	4	4	4	4	4	4	4	4	7	1	1	4	1	1	3	1	1	1	1	1	1	1	1	1	1	1	1	1	1	1	1	1	1	1	1	1	1	1	5	4
1	1	1	6	7	7	6	6	7	6	5	7	5	5	6	5	7	7	2	3	2	6	5	4	1	3	2	3	3	2	2	5	3	3	3	4	4	2	4	2	2	2	2	2	2	2	2	2	5	5
1	1	1	6	7	6	6	6	5	6	4	4	4	6	3	5	5	5	5	1	4	4	5	5	3	3	3	3	3	3	3	3	3	3	3	3	3	3	3	3	3	3	1	3	3	1	3	3	6	6
1	2	1	5	4	1	6	1	1	7	1	1	5	1	1	7	6	6	7	1	1	1	1	1	3	3	5	5	5	5	3	2	5	4	5	3	3	1	1	3	1	2	2	2	1	3	1	1	1	1
1	1	1	2	7	7	5	7	7	6	6	6	6	6	6	4	5	5	3	4	5	4	3	4	4	4	4	4	4	4	4	4	4	4	4	4	4	4	5	4	1	4	3	3	3	3	3	3	5	5
1	1	1	7	6	7	7	7	7	6	6	6	6	6	6	5	6	6	7	5	3	4	3	3	4	3	5	5	5	5	4	4	3	3	5	4	4	3	5	4	3	4	5	5	3	5	5	3	6	6
1	2	1	6	7	7	6	7	7	7	7	6	7	7	7	5	5	5	3	7	7	6	4	4	5	3	5	5	4	4	4	4	4	5	5	5	4	5	3	3	3	4	4	4	3	4	4	3	6	6
1	2	1	7	1	7	7	7	7	7	7	7	6	5	7	4	5	5	7	7	7	7	7	7	5	5	5	5	5	5	5	5	4	5	5	4	4	3	5	5	3	5	5	5	5	5	4	5	7	7
1	2	1	7	6	7	6	6	7	7	6	7	7	7	7	6	6	7	6	7	7	7	7	7	5	5	5	5	5	5	5	5	5	5	5	5	5	5	5	5	5	5	5	5	5	5	5	5	7	7
1	1	2	6	7	7	6	3	6	6	4	6	5	6	6	3	6	4	5	4	4	5	4	4	3	4	4	5	5	5	4	5	5	3	4	5	5	5	5	5	5	5	5	3	5	5	5	5	5	5
1	2	5	1	1	1	1	1	1	1	1	1	1	1	1	1	1	1	7	1	7	1	7	1	1	5	5	1	1	1	1	1	1	1	1	1	1	3	3	3	3	5	5	2	4	5	5	5	5	1
1	2	5	4	4	4	4	4	4	4	4	4	4	4	4	4	4	4	3	3	3	4	3	3	3	3	3	3	3	3	3	3	3	3	3	3	3	3	3	3	3	3	3	3	3	3	3	3	4	4
1	2	5	7	5	7	7	7	7	7	7	7	7	7	7	7	7	7	7	7	7	7	3	2	5	5	5	5	5	5	5	5	5	5	5	5	5	5	5	5	5	5	5	5	5	5	5	5	7	7
1	1	4	1	4	4	5	3	5	4	4	2	2	1	3	7	6	2	5	5	2	2	5	1	2	2	3	5	5	4	4	4	4	4	5	3	3	4	2	4	2	3	4	1	3	2	3	4	4	4
2	2	1	4	7	7	4	7	7	4	4	7	4	7	4	5	5	5	7	6	6	4	5	6	3	3	3	3	3	3	3	3	3	3	3	3	3	3	4	4	4	4	4	4	4	4	4	4	4	4
2	1	1	7	7	7	4	6	7	4	5	6	4	7	7	7	7	7	7	7	7	7	7	5	2	2	3	3	4	5	5	4	2	4	3	3	2	3	5	4	3	5	5	5	3	4	4	3	7	7
2	2	1	5	7	6	7	7	7	6	5	3	4	6	6	3	3	3	7	7	1	1	2	2	5	5	5	3	4	4	3	3	4	3	4	3	4	3	2	4	3	3	3	4	5	5	5	5	7	7
2	2	1	4	3	5	6	1	5	4	4	1	4	4	4	5	5	4	7	7	1	3	7	7	3	4	4	4	4	4	4	4	4	4	4	4	4	4	3	3	4	1	3	2	3	4	4	3	5	5
2	1	1	7	7	5	5	5	5	6	6	5	6	6	5	6	5	6	4	4	4	6	4	5	4	4	4	4	4	4	4	4	4	4	4	4	4	4	5	5	5	5	5	5	5	5	5	5	6	6
2	1	1	4	6	6	6	6	6	6	6	6	6	6	6	6	6	6	7	2	2	6	2	2	4	4	4	4	4	4	4	4	4	4	4	4	4	4	4	4	3	4	4	4	4	4	4	4	6	6
2	2	1	6	7	6	5	7	7	6	7	7	7	7	7	7	7	7	7	7	7	7	7	7	4	5	5	5	5	5	5	5	5	5	5	5	5	5	5	5	5	5	5	5	5	5	5	5	7	7
2	2	1	7	7	7	7	7	7	7	7	7	7	7	7	4	4	4	7	7	7	5	7	7	5	5	5	5	5	5	5	5	5	5	5	5	5	5	5	5	5	5	5	5	5	5	5	5	7	7
2	1	1	7	7	7	7	7	7	7	5	7	7	7	7	4	4	4	7	7	7	7	7	7	5	5	5	5	5	5	5	5	5	5	5	5	5	5	5	3	5	3	5	5	3	5	5	3	7	7
2	1	1	7	6	6	6	7	6	6	6	6	6	6	6	5	7	7	7	7	7	7	7	7	5	5	5	5	5	5	5	5	5	5	5	5	5	5	5	5	5	5	5	5	5	5	5	5	7	7
2	2	3	6	6	4	4	4	7	5	1	7	6	5	7	7	6	5	2	2	2	6	7	1	1	4	5	1	2	5	4	3	2	5	5	3	3	5	3	1	5	5	5	4	4	4	4	4	2	2
2	2	3	7	7	7	7	7	7	7	7	7	7	7	7	6	6	6	7	6	7	7	7	7	5	5	5	5	5	5	5	5	5	5	5	5	5	5	5	5	5	5	5	5	5	5	5	5	7	7
2	1	3	7	7	6	7	7	7	7	7	7	7	7	7	7	7	7	6	6	7	7	7	7	5	5	5	5	5	5	5	5	5	5	5	5	5	5	5	5	5	5	5	5	5	5	5	5	7	7
2	2	5	7	7	7	7	7	7	7	7	7	7	7	7	7	6	7	7	7	7	7	7	7	5	5	5	5	5	5	5	5	5	5	5	5	5	5	5	5	5	5	5	5	5	5	5	5	7	7
2	1	5	4	6	5	5	6	6	6	6	6	6	6	6	6	5	5	7	7	7	7	7	7	4	4	4	4	4	4	4	4	4	4	4	4	4	4	1	1	1	1	5	5	5	5	5	5	7	7
2	1	5	4	5	5	5	5	5	5	5	5	5	5	6	6	5	5	6	6	6	6	6	6	4	4	4	4	4	4	4	4	4	4	4	4	4	4	4	4	4	4	4	4	4	4	4	4	6	6
3	1	1	4	5	2	1	6	5	2	5	5	4	5	6	7	7	7	1	2	1	1	7	1	1	1	1	1	1	1	1	1	1	1	1	1	1	1	1	1	1	1	1	1	1	1	1	1	3	1
3	2	1	7	7	7	7	7	7	7	7	7	7	7	7	6	5	5	4	1	1	4	1	1	1	1	1	1	1	1	5	1	1	1	1	1	1	1	5	5	5	5	5	5	5	5	1	1	2	4
3	1	1	4	6	6	5	6	3	5	4	1	2	6	4	1	1	1	3	4	4	7	7	7	2	1	5	1	4	3	1	1	1	2	2	1	1	2	4	4	2	4	4	1	2	1	1	1	6	2
3	2	1	4	4	6	1	1	4	1	1	1	1	1	4	1	1	1	4	4	4	1	4	1	3	1	3	2	3	5	1	1	3	1	1	1	1	1	1	3	3	1	3	1	1	1	1	1	4	7
3	1	1	4	5	3	3	4	6	3	2	4	2	4	3	5	5	5	4	4	4	4	3	3	3	1	4	1	1	3	1	1	1	3	3	3	3	3	1	1	1	1	5	3	1	3	1	1	4	4
3	1	1	3	5	3	5	5	5	5	4	4	5	5	2	1	2	1	7	3	3	3	2	2	2	1	5	1	3	3	3	3	3	2	3	3	3	3	1	3	5	4	3	3	4	4	2	4	4	4
3	1	1	4	4	4	5	4	4	4	4	4	4	4	7	3	6	3	2	5	4	3	2	4	3	2	4	3	2	1	1	3	2	4	4	2	4	3	1	1	1	1	1	1	1	1	1	1	5	5
3	2	1	4	2	2	3	2	4	4	4	4	5	4	2	5	5	5	2	1	1	4	2	1	3	2	5	2	3	3	4	3	2	3	3	2	1	2	3	2	1	3	4	4	1	1	3	1	2	4
3	2	1	7	6	6	7	1	1	2	5	3	4	3	5	3	5	4	4	4	4	6	5	5	5	5	1	4	2	2	3	1	2	2	3	3	4	2	1	1	1	1	1	1	1	1	1	1	4	4
3	2	1	5	7	3	2	6	7	1	4	4	1	7	4	2	2	2	5	2	2	2	1	1	3	3	5	5	1	5	2	1	3	3	3	3	2	1	3	1	1	2	5	5	1	1	1	1	4	5
3	2	1	4	6	4	4	5	4	4	4	4	4	6	4	4	4	4	3	2	3	4	3	4	3	3	3	3	3	3	3	3	3	2	3	3	3	2	4	3	3	3	4	3	3	3	3	3	4	4
3	2	1	6	6	6	6	6	4	5	7	4	6	4	4	7	7	7	4	1	1	1	2	5	3	2	4	3	3	3	3	2	2	2	5	2	4	3	1	2	1	1	4	3	1	1	1	1	6	6
3	2	1	6	7	6	6	7	6	6	7	6	6	7	6	2	2	2	6	5	5	6	5	6	3	1	3	2	3	3	3	3	3	3	4	4	3	4	3	3	4	2	3	3	3	3	3	3	6	6
3	1	1	6	4	4	4	4	4	4	1	4	4	4	4	4	4	4	4	4	4	4	4	4	1	3	5	3	3	3	3	3	3	3	3	3	3	3	4	3	3	3	3	3	3	3	3	3	4	4
3	1	1	4	4	4	4	4	4	4	4	4	4	4	4	4	4	4	4	4	4	4	4	1	3	3	3	3	3	3	3	3	3	3	3	3	3	3	3	3	3	3	3	3	3	3	3	3	4	4
3	2	1	4	5	7	5	5	6	5	3	4	4	3	3	2	2	4	7	7	7	4	7	7	5	3	3	3	3	3	3	3	3	3	3	3	3	3	5	4	4	4	4	4	4	4	4	4	4	4
3	1	1	3	3	6	2	4	4	2	4	4	3	5	2	4	4	4	1	3	3	4	1	3	3	4	5	3	3	3	3	3	3	3	3	2	3	3	3	3	3	2	3	3	3	3	3	3	5	5
3	2	1	4	2	6	4	4	6	4	4	4	4	2	6	5	4	4	5	5	5	1	5	5	1	5	5	5	1	3	3	3	3	3	3	3	3	3	3	3	3	3	3	3	3	3	3	3	1	1
3	1	1	7	7	6	7	7	6	6	6	6	6	7	1	5	5	5	4	4	4	7	4	4	2	1	5	4	3	4	4	3	4	3	3	4	3	3	4	3	3	4	4	3	3	2	2	2	3	3
3	1	1	5	6	6	2	5	5	3	4	4	3	7	6	6	6	5	7	5	5	7	5	4	3	3	4	2	4	2	3	2	3	3	5	4	4	4	4	4	4	4	4	4	3	5	5	4	7	7
3	1	1	4	4	4	4	4	4	4	4	4	4	6	6	5	1	6	7	2	5	5	7	4	4	4	1	5	2	2	5	3	4	4	3	5	1	4	3	1	1	3	3	2	2	2	2	2	2	2
3	2	1	4	6	5	4	6	6	4	5	4	5	5	4	5	5	5	3	3	3	5	7	3	3	3	3	4	4	3	3	3	4	4	3	3	3	4	4	2	3	3	2	3	3	4	3	4	5	5
3	2	1	6	6	6	6	6	6	6	4	4	4	6	6	5	5	5	5	5	4	6	5	5	3	3	3	3	3	4	4	3	4	4	4	4	3	3	2	3	2	4	5	4	2	4	2	2	6	6
3	2	1	5	6	6	4	6	7	4	6	5	5	7	5	5	6	5	4	6	4	5	4	4	3	4	5	1	4	4	4	4	3	3	3	3	3	4	3	3	3	3	3	4	3	3	3	3	7	7
3	1	1	5	6	7	5	6	4	4	4	6	6	7	6	5	5	4	5	6	6	6	5	5	3	2	2	4	5	5	4	4	3	2	5	3	3	4	3	4	5	5	5	5	4	4	2	3	7	7
3	2	1	2	6	2	3	5	3	2	5	3	2	6	1	6	6	6	7	7	7	7	7	7	4	1	5	4	2	2	4	4	4	4	4	4	3	5	2	1	1	1	4	2	1	2	3	1	5	5
3	2	1	3	3	2	1	4	5	1	1	4	1	2	6	7	7	1	3	3	4	3	5	4	5	5	4	3	4	5	4	4	3	2	3	4	3	2	5	5	4	5	5	5	3	4	3	3	1	1
3	2	1	6	4	4	6	1	4	5	1	4	6	4	4	5	5	6	4	2	3	4	4	3	3	2	5	3	5	5	5	5	3	3	2	3	3	4	4	4	3	3	4	4	2	3	2	2	4	4
3	1	1	6	7	6	4	6	6	4	4	4	5	6	6	3	3	5	6	6	5	5	4	6	3	3	3	3	4	4	4	4	4	4	4	4	4	4	2	1	3	3	4	4	3	4	3	3	5	5
3	2	1	6	7	6	6	7	6	6	6	6	6	6	6	4	4	4	7	7	7	4	7	7	4	3	4	3	4	4	4	4	4	4	4	4	3	3	5	4	4	4	4	4	5	4	4	3	7	7
3	2	1	6	6	5	6	4	6	5	4	5	5	6	2	5	3	5	2	3	3	7	4	4	4	4	5	3	4	2	4	4	3	4	4	4	3	4	4	3	3	4	5	4	3	4	3	3	5	5
3	2	1	7	7	6	6	7	7	7	7	7	7	7	7	3	3	3	7	7	7	4	7	6	3	3	2	3	4	5	4	4	4	3	4	4	5	5	5	4	4	4	5	4	3	4	4	3	6	6
3	2	1	6	6	6	2	2	6	4	6	4	4	2	4	3	4	2	3	2	2	4	2	2	3	2	4	4	4	4	4	5	4	4	4	4	3	4	2	2	2	4	3	3	2	2	1	1	7	7
3	1	1	7	3	5	5	2	5	5	3	5	5	2	5	5	5	5	7	7	7	6	7	7	3	3	3	4	4	4	4	4	4	4	4	4	3	5	3	3	3	3	3	4	3	5	3	3	7	7
3	2	1	7	6	6	6	6	7	6	7	7	6	7	7	5	5	5	4	7	5	6	7	6	4	3	4	4	3	4	4	3	4	5	3	5	4	4	3	4	3	5	4	4	3	4	5	4	7	7
3	2	1	5	6	6	5	5	6	5	3	6	5	5	2	6	6	6	5	4	5	6	5	5	3	4	4	4	3	4	4	4	4	4	5	4	4	4	4	3	2	3	5	4	3	2	4	2	4	4
3	2	1	6	7	6	6	7	3	6	6	3	6	7	3	3	3	3	7	7	7	6	7	7	4	4	4	4	4	4	4	4	4	4	4	4	4	4	3	3	3	3	3	3	3	3	3	3	6	6
3	1	1	5	7	7	7	7	7	7	6	5	6	7	6	3	5	3	1	5	4	3	4	3	4	3	5	4	3	5	4	5	4	5	4	3	3	4	4	4	5	4	5	4	4	5	4	4	5	5
3	2	1	4	7	7	6	7	6	6	6	6	6	6	7	5	5	5	4	4	4	5	4	4	4	4	4	4	4	4	4	4	4	4	4	4	4	4	5	5	5	4	5	4	5	5	4	4	5	5
3	1	1	7	7	3	6	7	7	7	7	7	6	6	7	7	7	7	6	6	7	4	6	1	3	3	4	3	3	3	5	5	5	5	5	5	5	5	3	3	3	3	3	3	3	3	3	3	7	7
3	1	1	6	5	6	5	6	6	6	5	5	6	6	6	6	6	6	7	5	7	6	7	6	4	5	5	5	5	5	4	5	4	4	2	4	4	4	3	4	2	2	4	4	2	2	4	2	6	6
3	2	1	6	7	7	5	7	5	5	7	5	5	7	7	4	4	4	1	1	1	3	1	7	5	2	5	3	5	5	5	5	5	4	5	4	5	5	4	5	4	4	5	5	4	5	5	4	7	7
3	1	1	6	7	6	5	6	6	6	7	6	6	6	7	5	5	5	6	6	6	5	6	6	4	3	3	3	5	5	5	5	5	5	5	5	5	5	4	4	4	4	3	4	4	4	4	4	6	6
3	1	1	6	7	3	6	5	7	6	6	6	6	5	6	6	6	3	7	7	7	6	7	7	4	4	4	4	4	4	5	5	4	5	5	5	5	5	5	5	5	4	4	4	5	5	5	5	7	7
3	2	1	4	7	6	5	6	5	5	4	4	4	5	4	5	4	4	7	7	7	7	7	7	5	5	5	5	5	5	5	5	4	4	4	4	4	4	3	4	4	3	3	4	3	3	2	3	7	7
3	2	1	7	7	7	7	7	7	7	7	7	7	7	7	7	6	6	4	4	4	6	5	5	5	5	5	3	5	5	5	3	3	5	5	5	5	5	4	4	3	5	5	5	5	5	5	5	6	6
3	1	1	7	6	6	7	6	6	6	5	5	6	6	6	7	7	7	7	7	7	7	7	7	4	5	5	4	4	5	4	4	4	5	5	5	5	5	3	2	2	4	5	4	1	4	4	3	6	6
3	1	1	6	7	7	6	7	7	6	6	7	6	7	6	1	5	4	7	7	7	6	7	7	4	3	5	5	5	5	5	5	5	5	4	5	4	5	5	4	3	5	5	4	3	4	3	3	6	6
3	1	1	6	7	6	4	7	5	6	5	5	5	7	4	3	3	6	3	3	7	4	7	7	3	5	5	5	5	5	5	5	4	5	4	5	5	5	5	5	5	4	4	5	5	4	5	5	5	5
3	2	1	7	7	7	6	5	6	4	5	6	4	4	5	5	5	5	6	4	5	5	5	5	4	3	4	5	5	5	5	5	5	5	5	5	5	5	5	5	5	5	5	5	5	5	5	5	5	5
3	2	1	5	7	7	6	6	6	7	6	6	6	6	6	5	5	6	6	6	7	6	7	6	4	4	5	4	5	5	5	5	5	5	5	5	5	5	5	5	5	5	5	5	5	5	5	5	7	7
3	2	1	7	6	7	7	6	7	7	4	7	6	4	7	7	7	7	4	7	7	7	6	5	5	3	5	5	5	5	5	5	5	5	4	5	5	5	5	5	5	5	5	5	5	5	5	5	7	7
3	2	1	7	7	7	7	7	7	7	7	6	7	7	6	6	6	6	7	7	7	7	7	7	5	4	4	5	5	5	5	5	5	5	5	5	5	5	5	5	5	5	5	5	5	5	5	5	7	7
3	2	1	7	7	7	7	7	6	7	7	7	7	7	5	6	7	6	7	7	7	6	7	5	4	5	5	5	5	5	5	5	5	5	5	5	5	5	4	4	2	2	3	4	3	2	4	3	7	7
3	2	1	7	7	7	7	7	7	6	7	7	7	7	7	6	7	7	6	7	7	4	4	5	5	5	5	5	4	5	5	5	5	5	5	5	5	5	5	5	5	5	5	5	5	5	5	5	7	7
3	2	1	6	6	7	7	7	7	7	7	7	7	6	3	4	4	4	1	1	1	4	1	1	5	5	5	5	5	5	5	5	5	5	5	5	5	5	5	5	5	5	5	5	5	5	5	5	5	5
3	1	1	7	7	7	7	7	6	7	7	7	7	7	7	6	7	7	7	7	7	6	7	7	5	5	5	5	5	5	5	5	5	5	5	5	5	5	5	5	5	5	5	5	5	5	5	5	7	7
3	1	1	7	7	7	7	7	7	4	2	7	7	4	7	7	7	7	5	7	7	7	7	7	5	5	5	5	5	5	5	5	5	5	5	5	5	5	5	5	5	5	5	5	4	5	5	5	7	7
3	1	2	6	7	3	7	6	7	7	6	6	6	6	5	5	5	4	6	3	3	6	6	5	4	3	3	2	3	5	3	3	3	3	4	3	3	5	3	4	3	3	5	5	3	4	3	2	7	7
3	1	2	7	6	6	6	6	7	7	7	7	7	7	7	7	6	6	7	7	7	6	7	7	5	5	5	5	5	5	5	5	5	5	5	5	5	5	4	4	4	4	4	4	4	5	4	4	6	6
3	2	5	5	6	5	5	7	5	5	5	5	4	5	5	5	5	5	3	2	3	5	5	4	3	3	3	3	3	3	3	3	3	3	3	3	3	3	1	1	3	1	3	3	1	3	3	1	4	4
3	1	5	6	7	6	6	7	5	4	7	5	5	7	5	3	5	2	4	4	4	4	4	4	3	3	3	3	3	3	3	3	3	2	2	2	2	2	3	3	3	3	3	3	3	3	3	3	3	4
3	1	5	4	4	4	4	4	4	4	4	4	4	4	4	4	4	4	7	3	4	4	3	3	3	3	3	3	3	3	3	3	3	3	3	3	3	3	3	2	3	3	3	3	3	3	3	3	4	4
3	1	5	4	4	4	4	4	4	4	4	6	6	6	6	5	6	6	7	7	7	6	7	7	5	4	3	3	3	3	3	3	3	3	3	3	3	3	3	3	3	3	3	3	3	3	3	3	6	6
3	1	5	5	7	6	5	6	5	6	6	5	6	7	6	4	4	4	2	2	2	2	2	2	1	1	5	5	1	3	3	1	3	5	5	5	5	5	3	3	3	3	3	3	3	1	1	1	2	2
3	1	5	5	4	5	5	5	3	4	5	4	7	2	1	4	3	5	4	5	5	5	7	7	3	3	3	4	3	3	5	4	3	3	5	4	3	4	1	1	2	2	2	3	3	3	3	3	5	5
3	1	5	7	6	7	6	6	7	6	7	6	6	7	6	3	3	5	7	6	7	6	4	6	4	3	4	3	5	4	3	2	4	4	4	5	3	5	5	5	3	5	5	5	3	5	3	3	7	7
4	2	1	1	4	1	1	4	1	1	2	1	1	4	1	1	1	1	1	1	1	4	1	1	1	1	1	1	1	1	1	1	1	1	1	1	1	1	3	1	1	1	3	3	1	1	1	1	5	4
4	2	1	4	7	5	4	5	5	5	5	4	3	5	1	1	1	1	6	6	6	1	6	6	1	1	1	1	1	1	1	1	1	1	4	1	1	1	2	1	1	5	1	1	1	1	1	1	5	1
4	2	1	6	3	1	3	1	2	4	1	1	2	1	1	6	1	1	6	1	1	3	1	1	1	1	5	1	1	1	1	1	3	1	1	1	1	1	3	1	1	3	5	5	1	1	1	1	3	1
4	2	1	6	6	1	5	1	6	6	3	7	6	1	1	1	5	5	7	1	5	4	7	4	3	1	1	1	1	4	1	1	1	1	1	3	1	1	5	5	1	1	5	5	3	1	1	1	1	1
4	2	1	2	6	1	2	4	1	1	4	1	1	5	1	1	1	1	2	1	1	1	1	1	3	5	1	1	1	1	1	1	1	1	3	1	1	1	3	3	1	1	5	5	1	1	1	1	5	7
4	1	1	4	4	4	4	4	4	4	4	4	4	4	4	1	1	1	7	1	1	6	7	1	1	1	5	1	1	5	1	1	1	1	1	1	1	1	1	1	1	1	5	1	1	1	1	1	3	6
4	2	1	4	6	6	3	3	5	3	4	4	3	6	3	4	2	1	1	1	1	7	6	7	2	2	5	1	3	2	1	1	1	1	1	1	1	1	4	3	1	3	5	5	1	3	1	1	1	1
4	2	1	4	5	6	4	4	6	4	7	5	5	7	4	3	4	4	5	5	5	4	4	4	1	1	3	1	1	1	1	1	1	1	3	3	3	3	1	1	1	1	2	1	1	2	1	1	4	4
4	2	1	1	7	1	1	7	6	3	7	1	4	7	4	7	1	4	1	1	1	3	7	5	1	3	1	3	2	5	3	2	1	1	1	1	1	1	5	5	1	5	5	5	1	3	1	1	3	1
4	2	1	6	4	4	2	4	1	1	4	5	1	5	1	1	1	1	7	6	6	1	1	1	1	1	1	1	1	4	3	1	1	3	3	3	3	3	1	1	1	1	1	1	1	1	1	1	7	7
4	1	1	4	6	2	1	6	1	1	4	1	1	4	4	3	3	3	4	1	1	4	3	3	1	4	5	2	4	4	1	1	2	1	1	1	1	1	3	3	3	3	3	3	1	1	1	1	4	4
4	2	1	4	5	1	3	5	2	3	4	2	1	5	1	6	6	5	3	1	1	3	3	3	2	3	3	2	2	3	2	2	2	1	1	2	2	2	1	1	1	1	2	3	1	1	2	2	5	5
4	2	1	2	4	2	2	4	1	2	2	2	2	4	5	1	1	1	4	4	4	6	1	1	1	1	1	1	4	1	1	4	1	4	4	4	1	2	1	4	2	2	1	2	4	2	1	2	6	6
4	1	1	4	5	4	4	6	7	4	5	5	4	7	7	1	1	1	4	1	1	4	4	4	3	1	2	1	3	2	2	1	3	3	2	3	4	2	3	3	4	4	2	3	1	4	4	2	4	4
4	2	1	5	6	3	5	6	3	4	2	1	4	2	1	2	3	2	6	6	6	3	6	6	2	3	4	1	3	2	1	1	2	1	3	3	3	3	2	1	1	1	4	4	1	1	2	1	3	3
4	2	1	3	6	4	4	6	4	3	6	3	3	6	4	3	3	3	4	3	3	6	7	1	1	2	5	1	3	3	2	2	2	1	1	3	3	3	3	3	2	3	5	3	2	4	1	1	6	6
4	2	1	4	6	6	4	5	7	5	4	5	5	5	4	6	3	1	2	5	3	6	1	4	2	3	1	1	2	2	3	3	3	3	3	3	2	2	1	4	3	2	4	3	2	3	4	3	2	2
4	2	1	4	6	1	1	6	6	4	5	4	2	6	6	5	5	5	7	4	4	4	4	4	4	1	1	2	1	1	2	4	2	3	3	3	3	3	4	4	2	3	5	3	3	2	3	3	6	6
4	2	1	5	3	1	3	3	7	3	1	7	1	1	4	1	1	1	1	1	1	7	4	1	1	1	1	1	5	1	3	3	3	1	1	3	5	5	2	3	1	1	5	5	1	5	1	1	5	5
4	2	1	5	6	4	4	5	6	5	5	5	5	1	1	4	4	4	4	4	4	6	5	5	5	4	5	1	3	4	1	1	4	1	1	1	1	2	2	3	3	2	5	5	3	2	3	3	3	3
4	2	1	4	6	5	3	3	3	2	3	2	3	6	3	5	5	5	3	4	4	2	3	4	3	1	2	1	4	4	3	2	1	4	4	2	1	2	2	1	1	3	2	2	1	1	2	3	5	5
4	1	1	4	6	4	4	6	4	4	4	4	4	6	5	6	5	6	1	4	3	5	4	1	3	2	3	1	4	2	2	3	3	1	2	3	4	1	5	4	2	4	5	4	2	2	4	3	7	7
4	2	1	4	5	2	3	6	5	3	4	4	4	5	4	5	3	5	4	1	1	4	4	3	3	2	3	3	2	4	2	2	3	3	2	3	1	2	4	3	2	3	3	3	3	2	1	2	2	3
4	1	1	5	6	4	4	5	3	4	4	2	2	5	3	2	2	2	3	2	2	4	4	2	2	3	3	2	2	3	2	3	2	2	3	3	3	3	2	2	2	3	4	2	2	3	2	2	4	3
4	1	1	2	3	6	3	6	4	4	5	3	4	7	3	3	5	4	4	5	7	3	4	3	3	2	2	2	4	5	3	3	2	3	2	1	3	1	3	5	3	3	2	5	1	4	2	1	4	4
4	1	1	2	3	2	6	6	5	5	3	4	5	5	1	5	5	4	2	2	4	4	4	3	3	4	2	3	3	3	4	2	3	2	1	3	2	1	4	3	4	3	5	3	3	3	4	2	1	1
4	2	1	4	4	1	5	4	6	4	3	3	5	2	1	6	2	3	1	1	1	3	2	2	2	2	5	3	3	3	3	2	3	2	2	1	3	3	3	4	3	3	5	4	2	3	4	2	4	4
4	1	1	5	6	4	3	5	5	4	5	6	5	7	3	3	3	3	4	2	3	5	5	5	2	4	5	3	3	3	3	3	3	1	2	2	3	1	5	3	3	3	3	4	3	3	3	3	5	6
4	2	1	5	3	3	5	5	3	3	5	2	2	6	1	3	3	3	3	1	1	1	4	2	2	1	3	3	3	1	3	3	2	3	5	3	4	3	3	3	4	4	3	2	1	2	2	3	4	2
4	2	1	5	5	3	4	4	5	2	6	4	2	7	4	1	5	5	3	1	3	4	3	3	2	3	3	3	2	3	3	3	3	1	4	3	3	3	3	3	3	3	3	3	3	3	3	3	5	4
4	1	1	4	5	5	4	5	5	4	6	4	4	5	6	5	5	5	5	5	5	5	5	5	3	2	2	2	3	3	3	3	3	3	3	3	3	3	3	3	3	3	3	3	3	3	3	3	6	6
4	2	1	5	5	5	2	2	5	2	6	4	3	7	2	5	5	5	5	2	2	6	6	2	2	5	4	3	4	4	3	2	4	1	1	2	2	2	4	3	2	3	5	4	2	3	3	2	4	4
4	2	1	4	6	4	6	6	5	4	4	4	6	4	4	5	5	5	4	4	4	4	4	4	2	1	4	3	3	3	3	2	3	3	3	3	3	3	1	3	4	4	2	3	3	2	4	3	7	5
4	1	1	5	5	6	3	5	6	2	4	5	2	5	4	6	4	5	3	4	3	5	3	3	3	2	2	2	3	3	3	3	3	3	3	3	3	3	3	3	3	3	3	3	3	3	4	3	1	5
4	2	1	5	7	7	6	6	6	7	6	6	6	6	6	6	6	6	1	7	1	5	1	4	3	2	1	2	4	3	3	3	3	3	3	3	3	3	3	3	3	3	3	3	3	3	3	3	3	5
4	2	1	6	6	5	5	4	6	6	3	4	5	4	3	3	3	1	5	5	4	3	5	3	2	3	3	1	2	2	3	2	3	4	5	3	3	4	3	3	2	3	5	3	3	3	3	2	7	2
4	2	1	4	5	5	4	5	4	4	4	3	4	4	3	3	3	3	3	3	3	4	3	3	3	2	2	3	3	3	3	3	3	3	3	3	3	3	3	3	3	3	3	3	3	3	3	3	6	4
4	2	1	2	4	1	2	4	3	2	3	2	2	4	3	3	3	3	5	1	5	4	5	2	2	3	4	3	4	3	4	2	2	2	4	3	2	2	4	3	1	3	3	4	3	2	2	1	4	4
4	1	1	5	3	3	5	3	3	5	2	4	3	2	2	3	5	3	7	5	5	6	6	5	2	1	1	1	3	4	3	2	3	4	5	4	3	4	1	4	1	2	4	4	3	4	1	2	5	5
4	1	1	4	4	5	4	5	4	4	4	4	4	4	4	4	4	4	3	3	2	3	3	3	2	2	3	3	3	3	3	3	3	3	3	3	3	3	3	3	3	3	3	3	3	3	3	3	3	3
4	1	1	4	4	4	4	4	4	4	4	4	4	4	4	4	4	4	2	1	1	4	5	1	3	1	3	3	3	3	3	3	3	3	3	3	3	3	5	5	5	5	5	5	5	5	5	5	4	4
4	1	1	4	5	1	4	3	1	3	4	1	4	3	1	3	4	5	2	2	2	6	2	6	3	3	4	4	2	4	2	3	3	2	3	2	2	3	4	4	2	2	5	4	2	2	2	1	5	5
4	1	1	4	6	7	5	4	7	5	3	4	5	4	5	5	4	4	4	3	3	4	5	4	2	2	2	2	3	4	3	3	3	3	5	3	3	2	4	2	1	3	2	2	1	3	3	3	5	5
4	2	1	4	5	6	4	6	4	5	6	5	4	5	5	4	5	5	4	4	4	4	4	4	3	2	2	3	3	3	3	3	3	3	3	3	3	3	4	4	4	4	4	4	4	4	4	4	5	5
4	1	1	2	2	2	2	2	2	3	3	3	3	7	5	3	7	5	4	1	6	5	4	2	1	3	2	4	1	3	2	4	5	1	3	2	4	5	1	1	2	3	4	3	3	3	2	2	5	5
4	1	1	4	5	5	6	4	5	4	4	4	4	4	4	6	6	6	7	7	7	7	1	7	3	3	3	3	3	3	3	3	3	3	3	3	3	1	5	3	1	5	5	5	5	5	5	1	7	7
4	2	1	3	4	2	2	4	3	2	4	3	2	5	2	2	2	2	5	4	4	6	4	2	2	2	4	3	3	2	2	4	3	3	4	3	3	3	3	2	1	2	4	5	1	2	3	1	4	4
4	2	1	4	3	5	4	3	5	3	5	3	4	4	3	4	2	2	3	2	2	2	1	7	3	3	3	3	3	2	2	3	2	4	4	3	3	3	3	3	4	4	4	5	2	2	2	2	2	2
4	2	1	6	6	6	6	6	6	6	6	6	6	6	6	3	3	2	4	7	7	4	4	4	1	1	5	3	4	3	3	3	3	3	3	3	3	3	3	2	1	3	4	4	1	3	3	1	6	6
4	1	1	3	3	3	3	3	3	3	3	3	3	3	3	3	3	3	2	2	2	3	2	2	3	3	1	3	4	3	3	3	3	3	3	3	3	3	3	3	3	3	3	3	3	3	3	3	3	3
4	1	1	6	6	3	5	6	5	5	5	3	6	3	3	3	2	5	4	4	4	4	4	5	2	3	3	3	3	3	3	3	3	3	3	3	3	3	3	3	3	3	3	3	3	3	3	3	5	5
4	1	1	6	5	3	5	5	4	5	6	4	4	4	3	4	4	4	3	4	7	3	2	5	2	1	3	2	1	5	4	3	2	1	4	3	5	5	2	2	3	3	3	3	3	3	3	3	6	6
4	1	1	5	7	6	4	6	3	4	6	4	4	7	5	4	4	4	3	1	1	7	3	3	1	3	5	3	3	3	4	3	2	3	5	2	2	2	4	2	3	5	5	3	3	5	3	1	4	4
4	2	1	6	5	6	5	4	4	4	4	4	4	5	4	5	5	5	4	4	4	4	4	4	2	3	4	3	3	3	3	3	3	3	3	2	3	3	3	3	3	3	3	3	3	3	3	3	4	4
4	1	1	6	6	6	5	5	6	5	4	5	4	4	5	1	2	2	3	3	3	3	3	3	3	2	3	2	3	3	3	3	3	3	3	4	4	3	4	4	3	3	4	4	3	3	3	2	4	4
4	1	1	7	7	7	7	7	7	7	7	7	7	7	7	2	2	2	7	7	7	7	6	1	3	2	4	4	4	2	4	4	3	2	3	3	2	2	1	2	1	2	3	2	1	4	4	2	6	6
4	1	1	4	4	4	4	4	4	4	4	4	4	4	4	3	3	3	3	3	3	4	3	3	3	3	3	3	3	3	3	3	3	3	3	3	3	3	4	4	4	4	4	4	4	4	3	3	4	4
4	2	1	5	5	5	5	5	5	5	5	5	5	5	5	3	3	3	4	4	4	4	4	4	3	3	3	3	3	3	3	3	3	3	3	3	3	3	3	4	3	3	4	4	3	3	3	3	4	4
4	2	1	4	4	4	4	4	4	4	4	4	4	4	4	5	3	1	7	7	7	4	7	1	3	3	3	3	3	3	3	3	3	3	3	3	3	3	3	3	3	3	3	3	3	3	3	3	4	4
4	1	1	6	7	5	5	5	6	5	6	4	5	5	5	3	3	3	4	4	4	4	3	3	3	3	3	3	3	3	3	3	3	3	3	3	2	4	3	3	3	3	3	3	3	3	3	3	4	4
4	2	1	4	6	4	4	6	4	4	5	4	4	7	4	3	3	3	4	4	5	3	1	6	3	3	3	3	3	3	3	3	3	3	3	3	3	3	3	4	3	3	4	3	3	3	3	3	3	3
4	2	1	5	1	3	5	2	1	1	1	1	7	1	1	1	5	3	4	7	7	5	4	4	2	1	5	2	4	1	4	1	1	5	5	5	1	5	3	1	3	5	3	5	5	2	5	5	1	1
4	1	1	5	6	3	3	5	4	3	3	3	3	5	3	3	3	3	6	6	6	2	6	6	3	3	4	3	3	3	3	3	3	2	4	3	3	2	4	4	2	3	4	4	3	2	2	2	3	3
4	2	1	4	6	4	5	5	4	4	7	7	6	7	1	7	1	2	1	7	7	4	7	7	3	3	3	3	3	3	3	3	3	3	3	3	3	3	3	3	3	3	3	3	3	3	3	3	4	4
4	1	1	6	4	5	5	4	6	6	4	4	4	4	4	4	4	5	5	5	4	4	4	5	3	3	3	3	3	3	3	3	3	3	3	3	3	3	3	3	3	3	3	5	3	3	3	3	4	4
4	1	1	5	7	6	5	6	5	4	4	4	4	6	4	4	5	4	4	3	4	2	2	3	2	1	4	1	3	4	3	3	3	4	5	3	3	3	5	3	1	4	5	4	2	2	1	1	6	6
4	1	1	3	3	3	6	3	3	5	4	2	6	4	1	5	5	5	4	4	4	6	4	4	3	3	3	3	3	3	3	3	3	3	3	3	3	3	3	3	3	3	3	3	1	1	1	1	6	6
4	2	1	5	6	6	4	4	4	3	4	3	2	6	6	5	5	5	3	3	3	7	5	5	2	3	3	3	4	2	2	3	4	3	5	3	3	2	5	2	3	4	3	3	2	5	3	3	7	7
4	2	1	5	6	5	5	5	5	5	5	5	5	5	5	5	5	5	3	1	1	5	4	4	3	3	3	3	3	3	3	3	3	3	3	3	3	3	2	3	2	3	3	3	3	3	3	3	3	3
4	1	1	5	6	2	2	5	6	2	4	4	2	6	1	5	5	5	4	4	3	4	4	3	2	2	4	2	2	4	3	2	3	2	4	4	4	4	4	4	2	4	4	4	2	3	4	1	4	4
4	1	1	5	7	6	5	7	5	5	7	5	5	7	3	5	5	5	1	7	7	4	4	2	3	3	3	3	3	3	3	3	3	3	3	3	3	3	3	3	4	3	4	3	4	3	3	3	4	4
4	2	1	7	6	5	4	6	5	4	4	3	4	5	1	5	6	5	4	4	4	4	4	4	3	1	5	3	4	1	4	3	3	3	3	3	3	3	3	3	3	3	3	3	3	3	3	3	4	4
4	1	1	6	7	6	4	7	7	6	4	7	6	7	6	5	6	6	4	4	4	4	4	4	3	3	3	3	3	3	3	3	3	3	3	3	3	3	3	3	3	3	3	3	3	3	3	3	4	4
4	1	1	6	6	6	6	6	6	6	6	6	6	6	6	6	6	6	6	6	6	6	6	6	3	3	3	3	3	3	3	3	3	3	3	3	3	3	4	4	4	4	4	4	4	4	4	4	6	6
4	2	1	6	7	5	4	6	6	5	5	5	5	5	6	1	1	1	7	6	7	6	4	3	3	2	3	3	3	5	3	3	3	4	3	3	2	3	5	5	3	3	4	3	3	3	3	3	7	7
4	1	1	4	5	3	2	5	5	3	1	4	2	6	5	2	2	3	2	1	1	2	3	3	4	2	4	3	3	4	3	2	3	2	3	3	3	4	2	3	3	3	4	3	2	3	1	1	5	5
4	2	1	6	6	6	5	6	6	5	5	6	5	6	6	3	3	5	4	4	4	5	4	3	3	3	3	3	3	3	3	3	3	3	4	3	3	3	3	3	2	3	3	3	2	3	3	2	5	5
4	2	1	4	4	4	4	4	4	4	4	4	4	4	4	5	4	3	3	4	2	4	4	4	1	5	5	2	3	3	3	3	3	3	3	3	3	3	3	3	3	3	3	3	3	3	3	3	4	4
4	2	1	2	6	7	4	6	5	5	4	5	4	5	4	4	4	5	7	5	4	2	4	4	3	2	2	3	2	3	3	4	3	4	4	3	4	3	4	4	2	2	3	3	4	4	4	1	6	6
4	1	1	4	5	4	4	4	3	3	4	4	4	5	5	5	5	4	3	4	4	4	3	3	3	2	3	2	4	4	3	3	3	3	4	3	3	3	4	3	2	3	3	3	2	3	3	3	6	6
4	1	1	7	7	7	5	7	7	6	7	7	5	7	6	5	5	5	3	3	3	5	4	4	4	3	3	3	3	3	3	3	3	3	3	3	3	3	3	3	3	3	3	3	3	3	3	3	5	5
4	1	1	6	7	6	6	7	6	6	5	5	6	7	5	2	2	2	4	6	5	2	5	4	4	4	2	3	4	3	3	2	3	3	5	3	2	3	5	5	4	3	3	3	3	3	2	3	5	5
4	2	1	1	7	5	4	7	6	3	2	5	2	5	2	4	1	1	6	4	4	4	4	4	3	2	4	3	3	3	3	3	3	3	4	3	4	3	4	4	3	3	4	4	3	3	4	3	4	4
4	2	1	5	6	3	3	3	3	3	3	5	5	5	3	2	2	3	6	4	4	3	3	4	2	3	2	4	4	5	4	4	2	3	2	3	2	4	3	2	3	2	4	4	3	3	2	3	4	4
4	1	1	6	3	7	3	1	5	3	2	3	3	1	1	1	1	5	4	4	4	3	4	4	3	4	4	3	3	5	3	4	2	2	4	3	3	1	2	2	1	3	4	3	2	3	3	2	7	7
4	1	1	6	5	3	7	5	3	6	4	4	5	5	1	7	1	1	1	1	1	4	1	1	3	4	4	3	3	5	3	3	3	3	3	3	3	1	3	3	3	3	4	3	3	5	3	3	4	4
4	2	1	4	6	3	3	5	3	5	2	2	3	5	5	5	4	2	4	6	3	5	2	2	2	1	4	4	4	4	3	3	2	4	3	4	4	2	4	4	5	4	3	4	3	4	3	3	3	3
4	2	1	6	6	3	5	4	6	3	4	4	7	5	1	7	1	4	5	4	7	7	4	7	1	1	5	1	5	5	4	4	5	3	5	3	1	1	5	5	3	1	5	5	1	3	1	1	7	7
4	1	1	4	6	5	4	3	5	4	4	4	4	4	3	3	5	5	5	4	5	4	4	5	3	3	3	3	4	4	3	3	3	3	3	3	3	3	3	3	3	3	3	3	3	3	3	3	4	4
4	1	1	6	7	6	6	5	7	7	7	6	5	5	4	5	5	3	5	5	5	7	5	5	4	3	3	3	3	4	3	3	3	3	3	3	3	3	3	3	3	3	3	4	3	3	2	1	7	7
4	2	1	6	4	6	6	4	6	6	6	4	6	6	6	5	5	5	6	6	4	6	7	5	3	3	4	3	4	3	3	3	3	3	3	3	3	3	3	4	3	3	4	4	3	3	3	3	6	6
4	2	1	7	7	6	6	6	6	6	6	6	6	6	6	6	6	5	5	6	6	6	6	6	5	3	3	3	3	3	3	3	3	3	3	3	3	3	3	3	3	3	3	3	3	3	3	3	6	6
4	1	1	4	6	7	4	6	4	4	6	4	4	4	4	6	6	6	5	5	6	4	6	5	5	3	3	3	3	3	3	3	3	3	3	3	3	3	1	3	3	3	3	3	3	3	3	3	4	4
4	1	1	4	4	5	4	4	5	4	4	4	4	4	7	2	2	2	5	5	5	4	5	5	4	3	4	3	4	3	3	3	3	3	3	3	3	3	3	3	3	3	3	3	3	3	3	3	4	4
4	2	1	4	7	3	4	6	2	3	6	2	4	6	1	2	2	2	1	1	1	2	3	3	3	2	5	3	4	3	3	4	3	3	3	3	3	3	3	3	2	3	4	4	3	2	3	1	6	6
4	2	1	5	4	6	6	5	2	5	3	4	4	4	4	3	3	5	3	4	4	3	4	4	3	1	2	4	4	4	4	4	3	4	3	3	3	3	4	3	1	1	1	2	3	3	3	3	6	6
4	1	1	7	7	7	7	7	7	7	7	7	7	7	7	5	5	5	4	4	4	4	4	4	3	4	5	3	3	3	3	3	3	3	3	3	3	3	2	2	2	2	2	2	2	2	2	2	4	4
4	2	1	4	6	7	6	5	6	5	7	6	6	7	6	5	5	5	4	4	4	5	4	4	3	3	3	3	3	3	3	3	3	4	4	4	3	3	4	4	4	4	4	4	4	4	4	4	4	4
4	2	1	5	6	6	4	6	5	4	5	4	4	5	4	5	5	5	1	1	1	3	3	1	3	3	3	3	4	4	3	3	3	3	4	3	3	3	3	3	4	3	4	3	3	3	3	2	2	2
4	2	1	7	6	4	4	5	4	4	7	4	4	7	4	5	5	5	5	1	1	5	1	4	3	3	3	3	3	3	3	3	3	3	3	4	4	4	4	3	3	4	3	3	3	3	3	3	4	4
4	2	1	5	7	6	5	6	5	5	6	5	5	6	5	5	6	6	7	4	4	5	4	4	3	3	3	3	3	4	3	3	3	3	3	4	4	3	3	3	3	3	3	3	3	3	3	3	6	6
4	2	1	7	1	1	6	1	4	6	1	4	4	3	7	7	7	7	7	4	4	7	4	4	3	3	3	1	1	5	3	5	3	1	5	4	4	4	1	1	3	2	1	4	1	3	3	1	7	7
4	2	1	7	4	7	7	4	7	7	5	4	4	4	4	3	3	3	7	7	7	7	5	5	3	3	3	3	3	3	3	3	3	4	4	4	3	4	3	3	3	3	3	3	3	3	3	3	7	7
4	1	1	4	7	7	3	7	1	3	4	1	4	7	7	3	3	3	4	4	7	4	4	4	5	3	3	3	3	3	3	3	3	5	3	3	3	3	2	1	1	3	5	5	1	2	2	1	4	4
4	2	1	5	5	5	5	5	5	5	4	5	5	5	5	4	4	4	6	7	7	4	6	6	3	3	3	3	4	4	3	3	3	3	4	3	4	3	4	4	4	4	4	4	4	4	4	3	5	5
4	2	1	4	4	5	5	4	6	5	4	4	4	4	4	4	4	4	1	1	1	4	1	1	4	3	3	3	4	4	3	3	3	3	4	3	3	3	3	3	3	3	3	3	3	3	3	3	4	4
4	2	1	3	3	6	2	4	4	2	4	4	3	5	1	4	4	4	1	1	1	2	1	2	3	4	5	3	4	3	4	3	3	3	3	2	3	3	3	3	2	2	3	3	3	3	4	3	6	6
4	1	1	5	6	5	5	6	4	5	4	5	5	5	4	5	5	5	4	5	4	4	5	5	5	1	1	3	3	2	2	2	2	5	5	5	5	5	2	3	2	3	1	5	1	3	3	3	4	4
4	2	1	6	6	5	6	5	4	4	6	4	5	2	4	5	5	5	4	3	4	4	4	5	3	3	4	3	3	5	4	3	3	2	4	3	3	3	4	1	2	3	4	2	3	4	2	1	5	5
4	2	1	5	6	5	5	5	6	5	5	5	4	5	5	5	5	5	2	2	2	5	2	2	3	3	3	3	4	3	3	3	4	3	3	4	4	3	4	3	2	3	3	3	2	3	3	3	5	5
4	2	1	4	7	7	3	7	7	5	7	7	5	7	7	5	5	5	4	7	7	3	1	1	3	1	5	4	3	4	3	3	3	4	5	2	4	2	5	3	5	5	5	5	3	5	5	3	6	6
4	1	1	5	6	6	5	6	7	4	4	4	4	5	4	5	5	5	4	4	4	4	4	4	3	3	4	3	3	4	3	3	3	3	4	4	3	3	4	4	3	4	5	3	3	4	4	3	2	2
4	2	1	5	6	3	5	5	5	5	6	5	6	6	4	6	6	6	4	2	2	4	2	4	3	4	5	3	4	3	3	3	3	1	4	3	4	3	4	4	3	3	4	4	4	3	3	3	5	5
4	2	1	4	6	5	4	4	5	4	4	4	4	4	3	3	3	3	3	3	3	2	4	5	2	4	5	3	3	4	3	3	3	3	4	3	4	3	4	3	4	3	5	4	3	2	3	2	4	4
4	2	1	6	7	6	5	6	5	5	5	5	5	6	4	4	3	3	6	6	6	5	6	6	3	3	3	3	3	3	4	3	4	4	4	3	4	3	4	4	4	5	5	3	3	4	3	4	4	4
4	2	1	6	6	7	6	5	6	4	4	4	4	5	4	3	3	4	3	7	5	5	3	7	3	3	3	3	3	4	3	3	3	3	3	3	5	5	3	3	3	3	3	3	3	3	4	2	4	4
4	2	1	6	6	6	5	6	6	6	4	6	4	7	5	5	3	5	6	4	5	4	6	5	3	3	4	3	3	3	3	3	3	4	3	4	4	4	4	4	4	4	4	4	4	4	4	4	5	5
4	2	1	6	6	5	6	6	6	6	5	5	5	6	5	5	4	4	5	5	5	5	5	5	3	1	1	3	4	4	3	4	4	4	4	4	4	4	4	3	3	4	4	4	3	4	3	3	5	5
4	2	1	4	4	6	4	6	4	3	4	4	4	5	5	5	5	5	3	3	5	4	5	3	3	3	4	3	4	4	4	3	3	3	4	3	3	3	3	5	3	5	5	4	3	5	4	3	4	4
4	2	1	5	7	7	5	7	6	5	6	5	4	7	5	5	5	5	7	7	7	5	7	1	3	3	3	2	4	4	3	3	3	3	4	4	4	4	3	4	3	3	3	3	2	3	3	2	6	6
4	1	1	6	7	6	6	6	6	6	1	2	2	2	6	6	6	6	4	7	4	6	7	4	4	2	4	3	3	4	3	3	3	4	4	4	3	3	5	5	5	5	4	5	5	5	3	1	6	6
4	1	1	7	7	6	7	7	6	6	7	6	6	6	6	6	6	6	6	6	6	6	6	6	3	3	3	3	4	4	3	3	3	3	3	4	4	4	4	4	4	4	4	4	4	4	3	3	6	6
4	1	1	4	4	5	2	1	7	4	1	7	7	1	7	7	7	7	7	7	7	4	4	4	3	3	3	3	3	4	5	3	3	5	5	1	1	5	1	1	1	1	1	3	1	1	1	1	4	4
4	2	1	5	6	6	4	5	6	4	4	5	4	6	7	3	3	3	1	4	4	4	4	4	3	3	3	3	4	4	3	3	4	4	3	3	4	4	3	3	3	3	4	4	3	3	3	3	4	4
4	2	1	5	6	4	4	3	6	3	4	5	4	4	5	3	5	4	4	5	5	5	3	1	2	1	2	2	4	4	4	4	4	4	4	5	4	4	3	3	1	4	3	2	1	3	1	1	6	6
4	2	1	4	6	2	2	6	6	3	6	5	2	6	3	3	5	5	6	5	5	6	4	4	3	3	5	4	3	3	3	3	3	4	3	4	3	4	3	4	2	5	4	4	3	4	3	2	3	3
4	1	1	4	7	7	3	7	7	4	6	4	5	7	7	3	5	5	2	7	7	7	7	6	5	3	5	2	1	4	3	3	3	4	1	5	4	5	4	3	1	3	5	5	1	3	3	1	4	4
4	2	1	5	6	5	3	5	5	4	3	4	4	5	5	5	3	5	5	5	4	6	5	4	3	3	3	4	4	4	3	3	3	4	4	4	2	4	4	3	1	3	5	5	2	3	3	2	3	3
4	2	1	6	6	6	2	6	6	4	4	4	4	5	4	5	5	5	5	5	5	6	6	5	3	3	3	3	4	4	4	4	4	3	4	3	3	3	3	3	2	3	4	3	3	4	3	3	4	4
4	1	1	7	6	6	4	4	7	4	4	6	6	4	6	5	6	5	7	1	1	7	7	7	3	4	4	5	5	5	4	4	5	3	1	1	3	1	1	1	3	5	3	4	3	4	1	2	6	6
4	1	1	6	6	6	6	6	3	6	4	4	6	5	6	6	6	6	5	3	4	3	6	4	3	2	4	3	4	4	3	4	4	3	4	3	3	4	4	3	2	4	4	3	4	3	3	3	6	6
4	2	1	5	7	3	2	6	3	3	1	2	2	1	3	3	2	3	7	7	7	4	4	4	3	2	4	3	4	4	3	4	3	4	4	4	3	4	4	3	4	4	4	4	3	4	3	3	6	6
4	2	1	6	6	6	6	6	7	6	7	7	6	6	6	4	4	1	6	4	4	4	6	7	4	4	3	3	5	4	3	3	3	3	4	4	3	3	4	4	5	4	5	4	5	3	4	4	5	5
4	2	1	6	6	5	5	6	4	6	6	5	3	6	1	4	3	3	7	3	3	5	1	5	3	4	5	3	4	4	4	4	3	2	2	4	3	4	3	4	2	2	5	5	3	2	2	1	2	2
4	2	1	3	3	4	4	4	5	4	3	1	4	3	4	4	3	3	4	4	4	7	4	4	5	3	3	3	5	5	3	3	4	3	3	3	3	3	3	3	3	3	3	3	3	4	3	3	4	4
4	2	1	5	6	4	4	5	6	3	4	3	3	4	4	5	2	3	7	4	3	4	1	3	3	3	4	4	4	4	3	3	4	4	3	3	4	3	4	3	3	4	4	4	2	2	3	2	4	4
4	1	1	5	7	6	5	6	6	6	6	5	6	7	4	3	5	3	5	5	5	3	3	3	3	4	2	3	4	4	3	3	4	3	4	4	4	4	5	5	5	5	5	5	5	5	5	5	6	6
4	1	1	3	6	6	4	6	6	6	4	6	6	3	7	4	4	4	3	3	3	6	1	3	4	4	5	3	4	4	3	3	3	3	3	3	4	3	4	3	4	4	5	5	3	4	3	3	4	4
4	2	1	6	4	3	3	5	5	4	1	5	5	7	2	5	5	3	7	1	1	4	7	1	3	3	3	4	4	4	3	5	2	4	3	4	4	3	1	1	3	3	1	1	2	2	2	3	5	5
4	2	1	6	6	6	6	6	6	6	4	4	4	6	6	5	5	4	6	4	4	6	5	3	3	3	3	3	3	4	4	4	4	4	3	4	3	4	2	3	2	4	5	4	2	3	2	2	5	5
4	2	1	7	7	4	7	7	7	7	7	7	7	7	4	5	5	5	4	5	5	6	7	7	4	1	4	2	5	5	3	3	3	1	5	5	5	3	5	5	5	5	5	5	5	5	5	5	7	7
4	1	1	5	7	6	7	6	4	6	5	3	6	6	4	5	5	5	4	4	4	5	4	3	2	5	4	3	2	4	3	4	3	4	4	3	4	4	1	3	4	2	2	3	3	2	4	3	5	5
4	1	1	4	6	6	4	5	4	4	4	4	4	4	4	5	5	5	6	4	4	5	5	4	2	2	3	3	5	5	4	4	4	4	3	3	4	3	4	1	3	4	5	3	3	4	3	3	4	4
4	2	1	4	5	5	6	4	6	4	6	4	4	7	2	1	2	1	5	5	4	7	6	7	3	4	5	3	3	3	4	3	3	4	4	4	3	4	3	3	2	3	5	4	3	3	3	2	6	6
4	2	1	4	4	4	3	4	4	3	3	4	4	4	4	4	4	4	3	4	4	4	4	4	3	3	3	3	3	3	3	3	3	5	3	5	5	5	3	3	3	3	3	3	3	3	3	3	3	3
4	2	1	6	5	5	4	5	3	4	5	4	4	5	4	5	3	5	3	3	3	5	3	3	4	3	3	3	4	4	4	4	4	4	3	4	3	3	3	3	3	3	3	3	3	3	3	3	6	6
4	2	1	5	6	5	4	6	5	5	4	3	4	5	4	3	5	5	5	5	5	5	5	5	3	3	3	2	3	4	4	4	4	4	4	4	4	4	4	4	4	4	4	3	3	3	3	3	5	5
4	1	1	4	7	5	4	6	4	4	4	4	4	4	4	4	5	5	7	7	7	7	7	7	5	5	5	5	5	3	3	2	3	2	3	3	3	3	3	3	3	3	3	3	3	3	3	3	7	7
4	1	1	4	7	6	6	7	5	7	6	4	5	7	7	5	5	5	7	4	7	5	5	5	4	3	4	3	5	4	4	4	4	3	3	3	3	3	3	3	4	3	3	3	4	3	5	3	5	5
4	1	1	5	5	6	6	5	5	4	4	5	4	6	4	5	5	5	2	7	7	6	4	3	3	3	3	3	3	3	3	4	4	4	4	4	4	5	3	3	3	3	3	3	3	3	3	4	7	7
4	2	1	6	6	4	4	4	4	4	4	4	4	4	4	3	3	3	6	6	6	4	6	6	4	2	5	5	3	4	3	3	3	3	4	4	4	4	3	3	1	3	4	4	2	3	3	2	5	5
4	1	1	4	6	6	3	6	3	2	4	2	2	2	2	2	5	2	1	3	2	2	1	1	3	1	3	4	3	4	3	4	3	5	3	5	5	5	3	3	3	3	2	2	3	1	1	1	6	6
4	2	1	6	7	6	6	6	4	5	4	4	5	5	5	1	5	4	4	6	4	5	6	6	3	3	4	4	4	4	4	3	1	4	4	5	3	5	1	4	3	4	4	4	4	4	4	4	7	7
4	1	1	5	6	3	5	6	3	4	5	4	3	7	3	3	6	3	5	2	1	7	4	5	4	3	5	4	4	4	4	4	4	3	3	2	3	4	4	4	3	3	4	4	3	2	3	3	3	3
4	1	1	4	6	7	4	6	4	4	4	4	3	6	5	4	4	4	4	5	3	4	4	4	4	3	5	4	4	4	3	3	4	4	2	4	3	4	3	3	4	4	5	5	5	5	3	3	5	5
4	2	1	4	4	4	4	4	4	4	4	4	4	3	4	4	4	4	1	1	2	3	2	2	3	4	4	3	4	4	3	4	3	3	4	4	4	4	4	3	3	3	4	4	3	3	3	3	4	4
4	1	1	7	6	6	4	6	5	4	5	4	5	6	4	5	5	5	5	5	5	5	5	4	3	3	4	3	4	4	4	4	3	3	4	4	4	4	4	4	3	3	4	4	3	5	3	3	6	6
4	1	1	5	7	5	4	5	5	4	5	5	4	5	5	5	5	5	6	4	4	4	4	4	4	3	4	4	3	4	4	4	3	3	3	4	4	4	5	5	5	5	5	5	5	5	5	5	5	5
4	2	1	5	7	6	3	6	6	3	6	4	3	6	4	6	6	3	6	4	4	6	4	5	4	4	5	2	4	5	5	3	3	3	4	4	2	3	4	3	1	3	5	4	2	3	3	1	6	6
4	1	1	4	4	7	4	5	6	4	6	6	5	5	7	5	6	6	7	7	7	3	4	5	2	4	4	3	3	3	4	3	3	5	5	4	4	4	3	2	2	3	5	4	3	3	3	3	4	4
4	2	1	7	6	5	7	6	5	6	4	5	6	4	6	6	6	6	1	4	4	6	7	4	3	3	4	4	3	3	3	4	4	3	5	4	4	4	3	2	2	4	4	4	3	3	2	4	6	6
4	2	1	6	4	4	6	6	6	4	4	4	4	6	4	3	3	3	5	4	4	4	4	4	5	5	5	3	4	4	4	3	4	3	3	3	3	3	3	2	3	3	3	3	3	3	3	3	7	7
4	1	1	6	7	7	7	6	7	5	7	6	7	7	5	4	2	4	1	1	1	5	7	7	4	5	3	5	4	3	4	3	4	4	3	4	3	3	5	5	5	5	5	5	5	5	5	5	6	6
4	1	1	6	4	7	5	4	3	5	4	3	3	2	6	3	5	3	6	7	7	5	4	5	3	5	4	4	4	5	3	3	3	4	3	2	4	5	4	5	1	4	5	5	3	5	3	1	6	6
4	2	1	6	7	6	5	6	5	5	4	4	6	7	4	4	4	4	7	5	5	4	2	2	4	5	5	4	3	3	3	3	3	3	4	4	4	4	4	4	3	2	5	5	3	3	3	2	4	4
4	2	1	7	7	7	7	7	7	7	7	6	6	7	6	5	5	5	2	5	4	5	4	1	3	3	4	4	5	4	4	3	3	3	5	4	4	3	5	4	1	4	4	4	3	4	3	2	5	5
4	1	1	4	6	6	4	6	5	4	6	5	4	6	4	5	5	5	3	3	3	3	4	4	3	3	3	3	4	4	4	4	4	4	4	4	4	4	4	4	4	3	4	4	4	4	4	4	4	4
4	2	1	7	6	6	6	5	6	6	4	6	5	4	5	5	6	5	6	6	6	6	5	3	3	3	3	3	4	4	4	4	4	4	4	4	4	4	4	4	3	3	4	4	3	4	3	3	6	6
4	2	1	5	6	5	4	5	6	5	5	5	6	5	5	5	5	5	4	3	4	5	4	4	4	4	4	3	4	4	4	4	4	3	3	4	4	4	4	4	4	4	4	4	4	4	4	4	5	5
4	1	1	6	6	7	6	6	7	6	6	6	5	7	6	5	5	5	7	5	6	6	7	6	3	3	3	3	4	4	4	4	4	4	4	4	5	4	3	4	5	4	4	3	5	4	3	5	5	5
4	1	1	4	6	7	4	6	5	4	6	4	4	6	7	5	5	5	5	5	5	7	7	7	4	4	4	3	4	3	4	4	3	4	4	4	4	4	4	3	1	4	3	3	1	4	4	1	5	5
4	2	1	7	6	6	6	6	6	4	4	5	4	4	6	5	6	5	7	6	6	5	6	5	3	3	3	2	4	5	4	5	5	4	4	4	4	3	5	3	4	4	4	4	4	4	4	4	5	5
4	2	1	6	2	5	6	4	6	6	2	5	6	2	6	6	6	5	5	4	4	6	4	4	4	4	4	4	4	5	4	4	4	3	4	3	3	3	4	4	4	4	4	5	4	4	2	4	4	4
4	1	1	6	7	6	6	6	6	6	6	6	6	6	6	6	6	6	4	4	4	5	7	4	3	3	4	3	4	4	4	4	4	4	4	4	4	4	4	4	4	4	4	5	3	4	4	3	6	6
4	1	1	6	6	6	6	6	2	6	6	2	6	6	6	6	6	6	6	6	6	6	6	6	4	4	3	3	3	4	4	4	4	4	4	4	4	4	3	3	3	3	1	3	3	3	3	3	6	6
4	1	1	6	6	6	7	6	2	6	5	4	5	6	5	6	6	6	6	6	6	5	6	6	3	3	5	3	5	4	4	3	3	4	4	4	4	4	3	3	4	4	4	4	3	4	4	4	5	5
4	1	1	6	6	7	7	7	6	7	5	6	6	3	4	6	7	5	7	3	4	6	3	4	5	2	3	3	4	5	4	4	4	3	4	4	3	5	3	2	4	3	5	2	3	2	5	3	5	5
4	2	1	6	7	6	6	6	7	7	3	6	6	3	6	6	6	6	6	4	4	7	7	3	3	3	1	3	4	5	4	5	4	3	3	5	5	5	5	5	3	3	5	5	3	3	3	3	6	6
4	1	1	2	7	7	7	7	1	7	7	1	7	7	1	7	7	7	7	6	6	7	6	6	2	5	2	3	5	5	5	5	5	5	5	2	2	2	3	1	5	1	1	4	5	3	5	5	6	6
4	2	1	4	6	5	5	5	6	4	4	5	4	4	4	3	3	3	5	7	7	7	6	5	2	2	4	3	3	5	4	4	4	4	5	5	4	5	3	3	4	4	4	4	3	4	3	3	4	4
4	1	1	7	7	7	6	6	5	5	5	5	6	6	3	3	3	3	6	6	6	6	6	1	3	4	4	4	4	4	4	4	4	4	4	4	4	3	4	4	4	4	4	4	4	4	4	3	6	6
4	1	1	6	6	7	5	4	5	6	4	5	4	4	4	2	3	5	1	1	1	5	3	4	3	3	4	4	5	5	4	5	3	3	4	4	4	3	3	3	4	3	4	3	4	4	3	3	4	4
4	2	1	5	5	4	4	4	5	5	3	4	4	4	3	2	6	3	4	4	4	4	4	4	3	3	4	4	4	4	4	4	4	4	4	4	4	4	4	4	4	4	4	3	3	3	3	3	4	4
4	1	1	5	6	7	6	7	6	6	5	5	5	6	4	4	4	4	7	1	1	4	7	1	1	5	3	3	3	2	5	5	5	5	5	3	5	4	3	3	3	3	3	3	3	3	3	3	4	4
4	2	1	7	7	7	7	7	7	7	7	7	7	7	7	5	5	5	7	4	4	6	7	5	5	4	5	4	3	5	3	3	3	3	5	4	3	4	1	3	3	5	3	4	3	4	3	3	6	6
4	2	1	5	3	1	3	3	3	3	3	3	4	5	1	5	5	5	2	2	2	1	2	2	4	4	4	3	3	4	4	4	4	4	4	4	4	4	1	1	1	1	5	4	1	1	3	3	1	1
4	2	1	6	7	7	6	6	4	4	5	3	5	5	4	5	5	5	7	5	5	6	3	1	4	5	3	4	4	5	3	3	4	4	4	3	4	4	5	3	2	4	2	3	2	2	1	1	7	7
4	2	1	7	6	1	7	6	5	5	7	3	7	5	1	7	7	7	4	1	1	7	1	1	3	1	5	5	5	5	5	4	5	4	5	3	1	3	1	1	1	1	1	5	1	5	5	1	3	3
4	2	1	6	7	6	6	7	6	6	4	4	4	6	4	3	2	2	7	7	7	6	7	7	4	3	4	4	4	4	4	4	4	5	3	4	4	4	3	3	5	5	5	5	3	3	3	3	7	7
4	1	1	3	7	6	6	5	6	6	6	5	5	5	4	3	3	3	5	5	5	3	5	5	4	3	4	3	5	4	4	4	4	4	4	4	4	4	4	4	4	4	4	4	4	4	4	4	3	3
4	2	1	6	7	3	6	3	4	6	1	2	6	2	1	1	7	2	7	5	5	4	3	3	3	3	3	4	5	5	3	5	4	4	4	4	4	4	2	1	1	4	2	5	2	2	1	1	7	7
4	2	1	7	4	5	6	6	6	6	6	6	6	6	5	5	1	5	3	5	6	6	7	7	4	3	3	3	3	5	5	5	5	5	5	3	3	3	3	4	4	4	4	4	4	4	4	4	6	6
4	1	1	6	5	5	6	5	6	6	4	5	4	5	5	3	4	4	3	3	3	4	2	2	4	4	4	3	4	4	4	4	4	4	4	4	4	4	4	4	4	4	4	4	4	4	4	4	5	5
4	2	1	5	6	6	6	6	5	5	6	5	5	6	5	4	4	4	2	3	3	5	3	3	3	3	4	3	3	5	4	4	4	4	5	5	3	5	5	5	5	5	5	5	5	5	5	5	5	5
4	2	1	4	6	6	5	5	6	6	4	4	6	6	6	4	4	4	3	3	3	2	3	1	2	1	1	1	5	5	5	5	5	5	5	5	5	5	2	3	3	3	4	3	2	2	2	2	5	5
4	1	1	7	6	7	7	6	7	6	4	4	4	4	4	4	5	5	7	4	5	4	2	1	4	3	4	3	5	5	4	4	3	4	4	4	4	4	3	3	3	4	5	5	3	3	3	3	7	7
4	2	1	5	7	3	4	6	6	4	6	3	4	7	5	5	5	5	4	5	4	5	5	4	3	4	5	4	3	4	4	4	4	3	5	4	4	4	4	4	2	3	4	4	2	3	3	2	6	6
4	2	1	6	7	6	6	7	6	6	4	4	6	6	6	5	5	5	6	6	6	5	6	5	4	4	4	3	4	4	4	4	4	4	4	4	4	4	4	4	4	4	4	4	4	4	4	4	6	6
4	2	1	5	7	6	2	6	5	5	6	7	4	7	6	6	5	5	5	7	7	7	5	4	3	2	5	2	5	5	4	3	4	5	5	4	4	4	5	5	5	3	5	5	1	4	3	1	6	6
4	2	1	6	7	2	6	6	6	6	3	6	6	6	6	6	6	6	7	6	6	6	6	6	4	3	5	4	3	4	4	4	4	4	4	4	4	4	4	4	4	4	4	4	4	4	4	4	2	2
4	1	1	7	7	7	7	4	4	7	4	4	4	7	4	6	7	6	4	1	4	4	7	3	3	3	3	3	5	5	5	5	5	4	4	4	3	3	5	3	5	5	5	3	3	3	5	5	7	7
4	1	1	7	7	7	6	5	3	5	6	7	6	6	7	6	7	7	5	5	5	7	5	5	4	2	4	5	4	3	3	4	4	4	5	4	4	5	4	4	4	4	4	4	4	4	4	4	7	7
4	1	1	6	6	6	7	6	6	6	6	5	5	5	6	7	7	7	6	7	4	6	3	4	3	4	5	2	5	5	4	4	5	5	1	3	4	5	3	3	3	3	3	3	3	3	3	3	5	5
4	1	1	6	7	7	4	6	6	4	6	4	4	4	4	3	3	3	1	2	2	1	1	1	4	4	4	4	4	4	4	4	4	4	4	4	4	4	4	4	4	4	4	4	4	4	4	4	5	5
4	1	1	6	6	5	6	6	7	6	6	7	5	5	3	6	3	2	4	4	3	2	4	4	1	1	1	3	5	5	5	5	5	5	5	5	5	5	5	5	5	5	5	2	5	5	5	2	2	2
4	2	1	6	7	7	7	7	7	7	6	6	6	6	6	5	3	3	3	3	1	6	3	1	3	3	4	3	5	5	4	5	4	3	5	4	4	4	3	1	1	3	4	3	3	3	2	1	6	6
4	2	1	5	7	7	5	7	7	5	5	5	5	5	5	4	4	4	2	2	2	5	2	3	4	3	4	4	4	4	5	4	4	4	4	4	3	5	5	5	5	5	5	5	5	5	5	5	5	5
4	1	1	6	6	6	6	6	6	6	6	6	6	6	6	6	6	1	6	6	6	6	6	6	4	4	4	4	4	4	4	4	4	4	4	4	4	4	4	4	4	4	4	4	4	4	4	4	6	6
4	1	1	5	6	5	5	6	6	6	4	7	5	5	4	6	6	5	5	5	5	5	5	5	4	4	4	4	4	4	4	4	4	4	4	4	4	4	4	4	4	4	4	4	4	4	4	4	5	5
4	1	1	3	6	7	7	7	7	7	6	7	7	7	7	5	6	6	7	7	7	6	6	5	5	4	5	3	3	4	3	4	4	3	4	4	5	5	5	5	5	5	5	5	3	5	5	3	7	7
4	1	1	1	7	6	6	7	6	6	6	6	6	6	6	6	6	6	4	4	4	6	4	4	4	4	4	4	4	4	4	4	4	4	4	4	4	4	4	4	4	4	4	4	4	4	4	4	6	6
4	2	1	7	7	6	6	6	6	4	5	5	6	5	6	6	6	6	7	7	7	7	7	7	4	4	4	4	4	4	4	4	4	4	4	4	4	4	4	4	3	4	4	4	3	4	3	3	7	7
4	2	1	7	7	7	6	7	3	4	4	7	4	7	4	5	7	7	4	4	4	6	5	5	3	4	3	4	5	5	5	5	5	3	5	3	3	3	5	5	5	3	5	3	3	2	3	3	6	6
4	1	1	6	5	6	6	6	6	6	7	5	6	4	5	6	7	7	6	7	7	7	6	7	4	4	4	4	4	4	4	4	4	4	4	4	4	4	3	4	3	4	4	4	4	4	4	2	7	7
4	1	1	7	7	7	7	7	6	7	7	5	7	3	4	6	7	7	7	3	4	7	6	7	2	5	3	4	5	5	5	4	5	3	4	4	3	4	3	3	3	3	5	3	2	3	3	2	5	5
4	1	1	7	7	7	6	6	7	6	7	6	7	6	6	7	7	7	7	6	6	6	6	6	4	3	4	4	4	4	4	4	4	4	5	4	4	4	3	1	3	3	3	3	3	3	3	3	6	6
4	2	1	6	7	6	7	5	5	6	4	5	5	6	7	3	3	3	6	6	6	5	6	5	3	4	5	3	5	5	4	4	5	4	5	4	3	3	5	4	3	4	5	4	3	5	4	3	5	5
4	1	1	6	7	7	6	7	7	6	7	7	7	7	7	2	3	4	1	1	1	2	2	3	4	4	4	4	4	4	5	4	4	4	4	4	4	4	3	4	3	4	4	4	4	4	4	4	6	6
4	1	1	6	3	3	5	1	7	4	5	3	4	1	3	4	4	4	7	7	7	7	7	7	5	5	5	4	4	5	1	5	4	4	5	4	4	2	3	3	3	3	3	3	3	3	3	3	7	7
4	2	1	5	5	7	7	7	7	7	7	7	7	7	7	4	4	4	7	7	3	4	3	5	3	3	3	3	4	5	5	5	5	5	5	5	1	5	3	3	2	3	5	3	3	3	3	3	4	4
4	2	1	7	7	7	7	7	6	6	6	6	6	6	6	4	4	5	7	7	7	4	6	6	5	4	5	3	3	5	4	4	4	4	4	4	4	4	5	5	4	4	5	4	4	4	4	4	6	6
4	2	1	5	7	7	6	6	7	6	6	5	5	5	4	4	5	5	7	7	7	4	7	6	4	3	4	3	5	5	5	4	4	4	4	4	4	4	4	3	3	3	4	4	3	3	4	4	4	4
4	1	1	7	7	6	6	6	6	6	4	5	3	6	1	5	5	4	6	4	3	4	5	4	4	4	4	5	4	5	4	5	4	3	5	3	4	3	5	4	3	3	5	5	3	3	2	3	6	6
4	1	1	3	7	7	6	5	7	6	6	5	6	6	5	5	6	5	7	7	3	5	3	7	4	4	4	4	3	4	4	4	4	4	5	5	4	4	5	4	3	4	4	5	4	3	4	4	5	5
4	1	1	6	6	7	6	6	6	6	6	6	6	6	5	5	5	6	7	7	7	5	7	7	4	4	4	3	3	4	4	4	4	4	4	5	5	5	4	4	3	4	4	4	3	4	4	3	6	6
4	2	1	6	6	6	6	6	7	6	6	5	6	6	6	6	6	6	6	6	6	6	5	6	4	4	5	4	4	4	4	4	4	4	4	4	4	4	4	4	2	4	4	4	3	4	4	2	6	6
4	2	1	6	7	6	6	6	6	6	6	6	6	6	6	3	3	3	6	6	6	4	6	6	3	3	3	3	4	5	5	5	5	3	5	5	4	5	5	3	3	3	3	3	3	3	3	3	6	6
4	2	1	1	7	6	6	5	5	6	4	6	3	6	5	2	5	2	7	7	6	2	4	5	3	4	4	3	5	4	5	5	4	4	4	5	4	4	5	4	3	4	4	4	3	4	5	3	5	5
4	1	1	7	7	7	5	3	7	7	6	6	5	4	6	7	2	6	4	6	7	6	5	6	4	4	3	4	3	5	4	3	4	5	4	5	5	5	1	1	1	1	1	1	1	1	1	1	5	5
4	1	1	1	7	5	6	6	7	7	4	5	7	6	1	5	5	5	7	7	7	6	4	5	4	4	4	4	5	5	5	4	4	4	4	4	4	3	3	3	5	5	3	3	3	3	4	3	7	7
4	2	1	5	6	3	3	4	6	3	4	6	5	7	4	5	6	4	4	4	4	7	4	4	4	1	4	3	5	5	4	4	4	5	4	5	5	5	4	5	3	4	5	5	4	4	4	4	6	6
4	1	1	5	7	6	6	7	7	7	6	6	6	7	7	5	5	5	4	4	4	6	4	4	4	3	4	4	4	5	4	4	4	4	4	4	5	5	4	5	5	5	5	4	3	4	3	3	6	6
4	2	1	7	7	7	7	7	7	7	7	7	7	7	7	5	5	5	4	3	4	5	4	4	3	4	5	3	5	4	4	4	4	4	4	5	5	4	5	4	4	5	5	5	4	5	4	4	4	4
4	1	1	6	7	6	5	6	6	6	6	6	6	6	4	4	6	6	4	4	4	7	5	4	4	5	5	5	4	5	4	4	5	4	1	4	4	4	2	2	4	3	4	4	4	4	4	3	5	5
4	2	1	6	6	6	6	4	5	6	5	5	5	5	5	6	6	5	7	7	7	6	7	6	4	4	4	3	5	4	5	5	4	4	4	4	4	4	3	4	3	4	4	4	4	4	4	4	6	6
4	1	1	6	6	6	4	5	6	4	6	7	4	6	6	6	6	5	6	5	4	2	6	6	2	5	5	3	5	3	4	3	3	5	5	5	5	5	3	3	4	3	5	5	3	3	3	3	6	6
4	2	1	6	6	5	6	6	6	6	6	6	6	6	6	6	6	6	6	6	6	6	6	6	4	5	5	4	4	4	4	4	4	4	4	4	4	4	4	4	4	4	4	4	4	4	4	4	6	6
4	2	1	5	7	6	5	7	6	5	7	5	5	7	6	2	3	2	4	7	5	3	4	5	4	3	4	4	4	5	4	5	4	4	3	5	5	5	5	5	5	5	4	4	4	4	4	3	6	6
4	1	1	6	7	5	4	6	3	3	7	4	4	6	7	3	5	4	4	5	5	6	7	7	5	4	5	3	5	4	3	4	4	5	5	5	2	5	3	2	5	5	4	4	3	3	5	5	6	6
4	1	1	7	6	7	7	6	7	7	7	7	7	7	7	6	6	4	7	5	4	5	5	5	4	4	4	3	3	4	4	4	4	5	5	5	5	5	3	3	3	4	4	5	3	4	4	3	7	7
4	1	1	7	7	7	7	7	7	7	7	7	7	6	5	5	6	7	3	3	3	7	7	7	5	3	3	3	5	5	5	3	5	5	2	5	5	5	5	5	5	5	5	5	5	5	4	4	7	7
4	1	1	7	6	4	6	5	4	5	4	5	5	6	5	6	6	6	7	6	6	5	6	6	5	5	5	4	4	4	4	4	4	4	4	4	4	4	4	2	2	4	4	4	3	4	4	3	7	7
4	1	1	3	7	7	6	7	7	6	6	6	5	6	6	6	6	6	4	6	6	6	4	5	4	4	4	3	4	4	4	3	4	5	5	5	5	5	3	4	4	4	5	5	4	4	5	4	6	6
4	1	1	6	6	4	4	6	6	4	4	6	4	4	4	3	5	3	3	3	2	6	3	3	4	4	4	4	5	4	4	4	4	4	5	5	5	4	4	3	3	4	4	4	4	4	4	4	6	6
4	2	1	5	7	7	7	6	5	5	5	5	7	7	7	5	5	5	2	3	3	4	3	4	5	3	5	5	5	5	4	5	3	3	5	4	3	5	4	4	5	3	4	5	5	5	5	4	5	5
4	1	1	7	7	7	6	6	7	7	7	7	4	6	5	6	5	6	5	5	5	6	5	5	3	3	3	3	3	5	5	5	5	5	5	5	5	5	5	5	5	5	5	5	5	5	5	5	6	6
4	1	1	6	7	6	6	6	6	6	6	6	6	7	7	3	4	2	6	6	6	5	6	7	5	5	4	4	5	5	4	4	3	5	4	4	5	4	4	2	4	4	4	2	3	4	4	3	5	5
4	1	1	3	7	6	6	7	6	7	4	5	5	7	7	3	4	4	7	7	7	3	4	4	2	5	5	5	5	5	5	2	5	5	5	5	2	5	5	3	3	3	4	3	3	5	3	3	6	6
4	1	1	4	6	6	5	7	3	3	6	3	3	7	2	5	5	5	3	3	2	6	4	4	4	5	5	3	5	5	5	4	4	4	4	5	5	3	4	4	2	4	3	3	4	4	3	5	3	3
4	1	1	6	7	6	4	6	7	6	6	6	6	6	6	6	6	6	4	5	5	6	7	7	5	4	4	5	4	4	4	4	4	4	5	5	5	4	3	3	3	3	4	4	4	4	3	4	5	5
4	1	1	4	6	5	4	5	6	5	5	4	4	5	4	5	5	5	7	7	7	6	7	2	4	4	3	3	4	5	5	5	5	4	5	5	5	5	4	5	3	4	4	5	4	4	3	4	7	7
4	2	1	4	6	7	6	7	7	6	7	7	6	7	7	5	5	5	7	6	6	6	6	6	4	3	3	3	5	5	5	5	5	5	5	5	5	5	5	5	5	5	5	5	5	5	5	4	5	5
4	1	1	7	7	7	7	6	7	7	7	6	7	7	6	4	4	4	7	7	7	7	7	7	5	3	3	3	5	5	5	5	5	5	5	5	5	5	4	5	5	5	5	5	5	5	5	5	7	7
4	1	1	7	6	7	7	7	6	6	4	5	5	5	4	5	5	5	7	7	7	7	6	7	4	3	5	5	5	5	5	5	5	5	3	4	5	5	3	3	3	3	5	3	3	3	5	3	7	7
4	1	1	6	7	6	3	7	5	3	7	4	7	6	3	5	5	5	4	4	4	4	7	7	3	5	3	3	5	5	5	5	5	5	5	5	5	5	3	3	3	5	3	3	3	3	3	3	4	4
4	1	1	6	7	5	7	7	6	6	7	6	7	7	7	6	5	5	5	5	5	5	5	6	4	3	4	3	5	5	5	5	5	5	5	5	5	5	5	3	3	5	5	5	3	5	5	3	6	6
4	2	1	7	7	7	7	7	7	7	7	7	7	7	7	5	7	4	2	7	7	6	6	5	5	5	5	1	5	5	5	5	5	4	5	5	4	5	1	1	1	1	1	1	1	1	1	1	7	7
4	1	1	6	7	7	6	7	6	6	6	6	6	6	6	6	6	6	7	6	7	7	7	7	4	3	4	4	5	5	5	5	5	5	4	5	5	5	4	4	4	4	5	4	4	4	4	4	7	7
4	1	1	7	6	7	6	5	6	6	6	5	6	7	5	5	7	6	7	7	7	7	6	7	5	4	5	4	5	5	4	3	4	5	5	5	5	5	3	3	5	5	4	5	4	4	5	4	6	6
4	1	1	7	7	7	7	7	7	6	6	6	6	6	6	6	6	6	4	4	4	6	4	4	5	5	5	5	5	5	5	5	4	4	4	4	4	4	5	4	4	4	4	4	4	4	4	4	6	6
4	1	1	5	7	6	6	7	7	6	6	7	5	7	7	4	5	5	5	4	4	5	6	5	5	5	5	3	4	5	4	5	5	4	5	5	5	5	5	5	4	5	5	5	3	5	3	4	7	7
4	1	1	7	6	6	5	6	7	6	4	7	7	7	7	7	7	7	4	4	4	6	4	5	5	4	4	4	4	4	5	5	5	5	5	5	5	5	5	3	5	4	5	5	5	5	5	5	5	5
4	1	1	7	7	7	6	7	7	6	7	7	7	7	7	5	5	5	3	4	4	6	4	4	5	3	5	3	5	5	5	5	5	5	5	5	5	5	1	3	3	3	5	5	5	5	3	3	6	6
4	2	1	7	7	7	7	7	7	7	7	7	7	7	7	7	7	1	7	7	7	7	5	7	5	1	5	5	5	5	5	5	5	5	5	5	5	5	2	5	1	5	4	5	5	5	5	5	7	7
4	1	1	6	7	7	4	7	7	4	6	6	4	7	7	5	5	5	5	5	5	6	5	5	4	4	4	4	5	5	5	5	5	5	5	5	5	5	5	5	5	5	5	5	5	5	5	4	5	5
4	2	1	7	7	7	7	7	7	7	7	7	7	7	7	5	5	5	1	5	3	5	7	7	4	3	4	5	5	5	5	5	5	5	5	5	5	5	3	5	5	5	5	5	5	5	5	5	5	5
4	1	1	6	6	6	7	6	6	6	4	7	7	6	1	6	6	7	5	5	5	4	4	5	5	5	5	5	5	5	5	5	3	4	4	5	5	5	5	5	5	5	5	4	5	5	5	5	4	4
4	1	1	7	7	7	7	7	7	7	7	7	6	7	7	7	6	7	6	7	7	7	6	7	4	5	5	4	5	5	5	4	4	5	5	5	5	5	4	5	4	5	5	5	5	5	4	4	7	7
4	1	1	7	7	7	7	5	6	7	7	7	7	6	7	7	7	7	7	7	7	7	7	7	5	3	5	3	5	5	5	5	5	5	5	5	5	5	5	5	5	5	5	5	5	5	5	5	5	5
4	1	1	2	7	4	6	7	5	7	7	7	7	7	7	7	7	7	1	1	1	4	2	3	4	3	4	5	5	5	5	5	5	5	5	5	5	5	5	5	5	5	5	5	5	5	5	5	1	1
4	1	1	7	6	7	7	7	6	7	7	7	7	7	5	1	5	6	7	5	6	6	7	7	5	5	5	5	4	5	5	3	5	5	5	5	5	5	5	4	3	5	4	5	4	5	5	3	4	4
4	1	1	7	7	7	7	7	7	7	6	6	7	7	7	5	5	5	7	7	7	7	7	7	5	4	5	4	5	4	5	5	5	5	5	5	5	5	5	5	5	5	5	4	4	5	5	5	7	7
4	2	1	7	7	7	7	7	7	7	7	7	7	7	7	5	5	6	2	7	7	6	2	1	3	4	5	5	5	5	5	5	5	5	5	5	5	5	5	5	5	5	5	5	5	5	5	5	7	7
4	1	1	6	6	6	6	6	7	6	4	6	6	5	2	5	6	5	7	4	5	5	6	5	5	4	5	5	5	5	5	5	4	4	5	5	5	5	3	1	2	3	5	4	1	3	3	1	1	1
4	1	1	5	7	7	7	7	7	7	7	7	7	6	7	6	6	6	7	7	7	7	7	6	5	4	5	5	5	5	4	5	5	5	4	5	5	5	5	5	4	5	5	4	5	5	3	5	7	7
4	1	1	6	7	6	6	7	7	6	7	7	7	7	6	6	6	6	7	7	7	6	7	7	4	4	5	5	5	5	4	5	5	5	5	5	5	5	5	5	5	5	5	5	5	5	5	5	7	7
4	2	1	6	7	5	7	5	7	7	5	6	6	6	6	7	7	6	7	6	6	7	7	6	5	4	5	5	5	5	5	5	5	5	4	5	4	5	4	4	5	5	5	4	5	5	5	5	7	7
4	2	1	7	7	7	6	7	6	7	7	7	7	7	7	7	7	7	4	4	7	7	6	4	5	5	5	5	5	5	5	5	5	5	5	4	4	4	4	4	4	4	4	4	4	4	4	4	7	7
4	1	1	7	7	7	7	7	5	7	6	7	7	7	7	7	7	7	6	5	4	7	6	6	5	5	5	5	5	5	5	5	5	4	4	5	4	5	5	5	5	5	4	5	5	5	5	5	7	7
4	1	1	7	7	7	7	6	7	6	7	7	7	7	7	4	5	5	5	3	2	4	3	2	5	5	4	5	5	5	5	5	4	5	5	5	5	5	3	4	3	5	5	5	5	4	5	3	5	5
4	1	1	6	6	7	7	7	5	7	6	6	7	7	5	6	6	6	7	7	7	7	7	6	5	5	5	5	5	5	5	5	5	5	5	5	3	5	5	5	5	5	5	5	5	5	5	5	5	5
4	1	1	5	7	7	6	7	7	6	7	7	7	7	7	6	6	6	7	7	7	7	7	7	4	5	5	5	5	5	5	5	5	5	4	5	5	5	5	4	3	3	3	5	4	4	5	3	7	7
4	2	1	7	7	7	7	6	7	7	7	7	7	6	7	6	6	6	7	7	7	7	6	6	5	5	4	4	5	5	5	5	5	5	5	5	5	5	5	4	3	4	4	5	5	4	5	5	6	6
4	1	1	7	7	7	7	7	7	7	7	7	6	7	7	7	7	7	7	7	7	7	7	7	4	4	5	5	5	5	5	5	5	5	5	5	5	5	5	5	4	5	5	4	4	4	5	4	7	7
4	2	1	7	7	7	7	6	7	7	7	7	7	7	7	7	7	7	7	7	7	7	7	7	5	4	5	4	5	5	5	5	5	5	5	5	5	5	5	5	5	5	5	5	5	5	5	5	7	7
4	2	1	7	6	7	6	4	7	5	7	6	4	7	4	5	5	4	4	4	4	5	5	5	4	5	5	5	5	5	5	5	5	5	5	5	5	5	2	4	3	3	4	2	3	3	3	2	5	5
4	1	1	7	7	7	5	7	7	5	5	7	6	7	7	5	5	5	4	5	5	6	5	5	5	5	5	4	5	5	5	5	5	5	5	5	5	5	4	5	5	5	5	5	5	5	5	5	5	5
4	1	1	4	7	7	6	6	3	6	6	3	7	6	3	6	6	5	6	5	5	7	5	6	5	5	5	5	5	5	5	5	4	5	5	5	5	5	2	2	4	2	1	1	4	1	3	3	7	7
4	1	1	7	7	7	7	6	7	7	7	7	7	7	6	5	5	7	7	7	7	7	7	7	4	5	5	5	5	5	5	5	5	5	5	5	5	5	4	5	4	5	5	5	5	5	5	5	7	7
4	1	1	7	7	7	7	7	6	7	7	7	7	7	7	6	7	5	6	7	7	7	7	7	4	5	5	5	5	5	5	5	5	5	5	5	5	5	5	2	2	5	5	2	2	5	2	1	4	4
4	2	1	7	7	6	5	7	7	7	7	7	6	7	7	7	7	5	7	7	7	7	7	7	5	5	5	5	5	5	5	5	5	4	5	5	5	5	5	5	5	5	5	5	5	5	5	5	7	7
4	2	1	7	7	6	7	6	7	7	7	7	7	7	7	6	7	7	7	7	7	7	7	7	5	5	5	5	5	5	5	4	5	5	5	5	5	5	5	5	4	5	5	4	4	5	5	5	7	7
4	1	1	7	7	7	7	7	7	7	7	7	7	7	7	7	7	7	6	7	7	7	7	7	5	5	4	5	5	5	5	5	5	5	5	5	5	5	5	5	5	5	5	5	5	5	5	5	7	7
4	2	1	7	7	7	7	7	7	7	6	7	7	7	7	7	7	7	1	6	6	7	7	7	4	5	5	5	5	5	5	5	5	5	5	5	5	5	4	3	5	5	5	5	5	5	5	5	7	7
4	1	1	7	7	7	7	7	7	7	7	7	7	7	6	7	7	7	5	5	5	7	7	7	5	5	5	5	5	5	4	5	5	5	5	5	5	5	5	5	5	5	3	5	4	5	4	4	5	5
4	2	1	7	7	7	7	7	7	7	7	7	7	7	7	4	4	4	4	4	7	3	7	4	5	5	5	5	5	5	5	5	5	5	5	5	5	5	5	5	5	5	5	5	5	5	5	5	7	7
4	2	1	7	7	7	7	7	7	7	7	7	7	7	7	4	4	4	1	1	1	4	1	1	5	5	5	5	5	5	5	5	5	5	5	5	5	5	5	5	5	5	5	5	5	5	5	5	4	4
4	1	1	7	7	7	7	7	7	7	7	7	7	7	7	4	4	4	1	7	7	7	7	7	5	5	5	5	5	5	5	5	5	5	5	5	5	5	4	4	5	5	5	5	5	5	5	5	7	7
4	2	1	7	7	7	7	7	7	7	7	7	7	7	7	5	5	5	7	7	7	6	7	7	5	5	5	5	5	5	5	5	5	5	5	5	5	5	5	5	5	5	5	5	5	5	5	5	7	7
4	1	1	7	5	7	7	5	5	7	4	5	7	4	7	5	5	5	5	2	2	5	3	3	5	5	5	5	5	5	5	5	5	5	5	5	5	5	5	3	5	5	5	5	5	5	5	5	5	5
4	2	1	7	7	7	7	7	7	7	7	7	7	7	7	5	5	5	7	7	7	7	5	5	5	5	5	5	5	5	5	5	5	5	5	5	5	5	5	5	5	5	5	5	5	5	5	5	7	7
4	2	1	7	6	7	7	6	7	7	7	7	7	7	7	5	5	5	7	7	7	7	7	7	5	5	5	5	5	5	5	5	5	5	5	5	5	5	5	5	5	5	5	5	5	5	5	5	7	7
4	2	1	7	7	7	7	7	7	7	7	7	7	4	4	5	5	6	7	7	7	7	7	7	5	5	5	5	5	5	5	5	5	5	5	5	5	5	5	5	5	5	5	5	5	5	5	5	7	7
4	2	1	5	7	7	7	6	7	7	7	7	7	7	7	5	6	5	1	2	1	4	2	2	5	5	5	5	5	5	5	5	5	5	5	5	5	5	5	5	5	5	5	5	5	5	5	4	7	7
4	2	1	6	7	6	6	7	6	7	7	7	7	7	6	5	5	7	7	7	7	6	7	7	5	5	5	5	5	5	5	5	5	5	5	5	5	5	5	5	5	5	5	5	5	5	5	5	6	6
4	1	1	7	6	6	7	6	6	7	6	6	7	6	3	6	6	6	7	7	7	7	7	7	5	5	5	5	5	5	5	5	5	5	5	5	5	5	5	5	5	5	5	5	5	5	5	5	7	7
4	1	1	6	7	7	6	7	7	6	7	7	6	7	6	6	6	6	7	7	7	7	7	7	5	5	5	5	5	5	5	5	5	5	5	5	5	5	5	5	5	5	5	5	5	5	5	5	7	7
4	1	1	7	7	7	7	7	7	2	7	7	7	7	7	7	7	7	6	6	6	7	7	7	5	5	5	5	5	5	5	5	5	5	5	5	5	5	1	1	1	1	1	1	1	1	1	1	7	7
4	1	1	6	6	5	3	4	2	2	6	2	3	5	6	7	7	7	7	7	7	7	7	7	5	5	5	5	5	5	5	5	5	5	5	5	5	5	5	5	5	5	5	5	5	5	5	5	7	7
4	1	1	4	5	7	6	7	7	7	7	7	7	7	7	7	7	7	7	7	7	7	7	7	5	5	5	5	5	5	5	5	5	5	5	5	5	5	5	5	5	5	5	5	5	5	5	5	1	1
4	1	1	7	7	6	7	7	6	6	6	6	6	6	6	7	7	7	7	7	7	6	7	7	5	5	5	5	5	5	5	5	5	5	5	5	5	5	5	5	5	5	5	5	4	4	4	3	7	7
4	1	1	7	7	7	7	7	7	7	7	7	7	7	7	7	7	7	7	7	7	7	7	7	5	5	5	5	5	5	5	5	5	5	5	5	5	5	5	5	5	5	5	5	5	5	5	3	7	7
4	2	2	4	4	6	3	4	4	3	1	4	4	4	3	3	4	4	4	5	1	1	1	5	3	3	3	1	3	3	1	1	1	3	3	3	3	3	1	1	1	2	3	3	1	1	1	1	4	4
4	1	2	6	6	2	4	4	7	4	4	4	5	4	1	2	2	2	7	4	5	2	1	1	3	2	3	1	1	1	1	5	5	3	3	3	3	3	4	4	1	1	4	4	1	4	3	1	4	7
4	1	2	4	4	5	5	4	4	5	5	3	5	5	1	5	5	5	2	1	1	4	2	7	3	3	3	3	3	3	3	3	3	3	3	2	2	2	3	3	1	3	3	3	3	3	1	1	2	4
4	1	2	7	5	6	4	6	5	4	6	5	4	6	6	5	4	5	4	4	3	4	3	4	3	2	3	3	3	3	3	3	3	3	4	3	3	3	2	2	3	4	3	3	3	3	3	3	7	7
4	1	2	4	4	4	4	4	4	4	4	4	4	4	4	5	5	7	4	4	4	7	7	7	3	3	3	3	3	3	3	3	3	3	3	3	3	3	3	3	3	3	3	3	3	3	3	3	7	7
4	2	2	4	7	7	5	6	6	5	7	6	6	7	5	5	5	5	4	4	4	5	4	4	4	3	3	3	3	3	3	3	3	3	3	3	3	3	5	5	5	5	5	5	5	5	5	5	5	5
4	2	2	6	4	5	4	4	4	4	3	4	4	2	6	5	5	5	7	4	4	4	5	5	4	1	1	2	5	5	3	3	3	4	4	2	4	4	5	5	3	5	5	3	3	4	3	1	5	5
4	2	2	5	7	6	6	7	4	6	6	5	5	6	6	6	5	5	4	5	5	6	4	5	3	4	4	3	3	5	4	4	4	3	3	2	2	2	3	3	3	4	3	4	3	3	3	3	5	5
4	2	2	6	6	5	5	6	5	5	5	3	4	6	3	2	2	2	4	4	4	2	3	3	4	5	5	3	3	3	3	3	3	3	3	3	3	3	3	3	3	3	3	3	3	3	3	3	4	4
4	2	2	5	7	7	5	6	4	4	4	4	4	7	4	5	5	5	5	4	4	4	4	1	3	3	3	3	3	3	3	3	3	4	4	4	4	4	4	3	3	3	4	3	3	3	3	3	4	4
4	2	2	6	6	5	6	6	6	6	5	5	5	5	5	5	5	5	7	7	7	5	7	4	4	3	3	3	4	4	3	3	3	3	3	4	3	4	4	4	4	4	4	4	4	4	3	3	5	5
4	2	2	4	5	5	4	4	4	4	4	5	4	4	5	5	5	5	3	3	3	6	3	3	3	3	4	4	4	4	3	3	3	3	3	4	4	4	3	4	3	3	3	3	4	4	4	3	5	5
4	2	2	6	7	6	6	6	5	7	5	4	5	6	5	6	6	6	6	6	6	6	6	6	4	4	4	4	4	4	4	4	4	3	1	3	3	4	5	5	5	5	3	4	5	5	5	5	6	6
4	1	2	4	5	5	5	5	5	5	5	5	5	5	5	5	5	5	5	5	5	5	6	3	5	4	4	4	3	5	4	3	3	5	2	3	2	4	4	4	5	3	2	1	3	3	3	3	7	7
4	1	2	4	7	6	6	5	6	6	6	4	5	5	4	5	5	5	7	7	7	5	7	7	3	3	3	3	4	4	4	4	4	5	4	3	4	4	4	4	3	3	4	4	3	4	4	3	5	5
4	2	2	6	7	6	4	6	6	5	4	4	5	6	7	6	6	4	7	6	7	5	7	6	3	4	5	3	4	4	4	4	3	3	3	4	4	4	4	3	3	4	5	4	3	4	1	1	7	7
4	2	2	5	6	7	4	7	6	6	6	4	6	7	5	5	6	6	4	4	4	5	4	4	4	3	5	3	4	4	4	4	4	3	4	4	4	3	3	3	3	3	3	3	3	4	3	3	6	6
4	1	2	7	6	7	6	6	7	6	5	7	5	6	5	7	6	6	7	7	7	7	7	5	4	3	3	3	4	4	4	4	4	4	4	4	4	4	4	3	3	4	4	4	4	4	3	3	7	7
4	2	2	5	7	6	6	6	6	6	5	6	6	7	6	4	4	5	1	7	7	6	6	4	4	4	4	4	4	3	4	4	4	4	4	3	5	3	4	5	3	4	5	4	4	4	5	4	4	4
4	2	2	6	7	5	6	7	7	6	7	5	5	6	4	5	5	5	4	4	4	4	4	4	3	3	4	4	5	4	4	3	3	4	5	4	4	4	5	5	3	3	4	4	4	3	4	4	4	4
4	2	2	6	6	6	6	6	6	6	6	6	6	6	4	6	6	6	6	7	7	6	7	7	4	4	4	4	4	4	4	4	4	4	4	4	4	4	3	4	4	4	4	4	4	4	4	4	6	6
4	1	2	5	6	4	5	6	4	4	5	4	4	6	4	5	5	6	4	3	3	6	3	3	4	3	3	3	4	4	5	4	3	5	4	5	5	5	4	4	5	5	3	4	5	5	4	4	5	5
4	1	2	4	5	3	4	6	5	4	5	4	4	4	1	6	5	5	5	5	5	4	5	5	5	4	5	5	4	4	3	3	3	4	5	4	4	4	4	4	4	4	4	4	4	4	4	4	7	7
4	1	2	6	7	7	6	6	6	5	4	4	4	6	6	5	5	4	4	5	3	6	4	5	2	3	4	3	5	5	5	5	5	4	5	4	4	4	2	3	5	3	4	5	5	4	3	5	5	5
4	1	2	7	7	7	7	7	3	7	6	2	7	7	6	7	7	7	7	7	7	7	7	7	5	5	4	3	5	3	5	2	5	5	5	4	3	5	5	1	5	4	1	1	4	4	5	4	6	6
4	2	2	4	6	6	5	6	6	5	5	6	4	6	4	4	4	4	1	1	1	1	1	1	3	3	5	4	4	5	5	5	5	5	5	4	4	5	4	4	4	3	5	5	1	4	3	3	7	7
4	1	2	7	7	7	7	7	7	7	7	7	7	7	7	5	5	5	4	4	4	5	3	3	5	1	5	5	5	5	5	5	5	5	3	5	5	5	5	5	5	5	5	5	5	5	3	5	6	6
4	1	2	7	4	5	7	5	5	7	4	4	7	4	5	5	5	5	6	5	5	7	5	5	4	5	5	4	4	5	5	5	5	5	5	5	5	5	4	2	1	3	5	2	1	3	4	1	4	4
4	2	2	6	7	7	5	7	7	5	4	7	7	7	7	6	6	6	6	7	6	5	7	7	4	4	5	4	5	5	5	5	5	5	5	5	5	5	4	5	4	4	4	5	5	5	5	3	7	7
4	1	2	7	7	7	7	6	7	7	7	7	6	6	6	6	6	6	7	7	7	6	7	2	5	4	5	4	5	5	5	5	5	5	5	5	5	5	4	5	4	5	5	5	5	5	5	5	7	7
4	2	2	6	6	5	4	5	5	4	6	5	4	5	5	6	6	6	6	6	6	6	6	6	5	4	5	4	5	5	5	5	5	5	5	5	5	5	5	5	5	5	5	5	5	5	5	4	6	6
4	2	2	7	7	7	7	7	7	7	7	7	7	7	7	7	7	7	7	7	7	7	7	7	5	5	5	5	5	5	5	5	5	5	5	5	5	5	5	5	5	5	5	5	5	5	5	5	7	7
4	2	2	7	7	7	7	7	7	7	7	7	7	7	7	7	7	7	7	7	7	7	7	7	5	5	5	5	5	5	5	5	5	5	5	5	5	5	5	5	5	5	5	5	5	5	5	5	7	7
4	2	3	4	4	4	4	4	4	4	4	4	4	4	4	4	4	4	4	4	4	4	3	4	4	2	4	3	3	3	3	3	3	3	3	1	3	1	1	1	1	1	1	1	1	1	1	1	3	4
4	1	3	6	6	6	5	6	6	5	4	5	4	4	4	5	5	5	5	4	4	4	4	4	3	3	3	3	3	3	3	3	3	3	4	4	4	4	3	3	4	4	3	3	4	3	3	2	4	4
4	1	3	6	7	6	6	7	7	6	7	7	6	7	7	5	5	5	4	4	4	5	4	4	4	4	4	2	4	5	3	4	4	4	5	1	4	1	5	5	4	5	4	5	5	5	5	5	6	6
4	2	4	4	6	4	2	6	4	2	4	1	1	4	1	1	1	1	1	1	1	5	4	4	5	2	5	1	1	3	2	2	1	1	1	1	1	1	4	1	1	1	2	3	1	1	1	2	5	1
4	2	5	5	5	4	4	4	3	4	2	1	3	5	4	6	6	6	1	2	1	4	3	3	2	3	2	1	1	1	1	1	1	1	1	1	1	3	3	3	3	3	3	3	3	3	3	3	4	4
4	2	5	6	4	2	4	4	6	3	2	4	3	4	3	2	6	2	6	4	4	5	6	4	1	2	3	1	2	3	2	4	2	2	2	2	2	3	2	2	2	4	4	4	2	1	1	3	6	6
4	2	5	5	7	1	5	7	5	5	6	5	4	7	3	7	7	7	4	4	5	4	4	3	3	1	1	1	3	3	1	2	2	3	4	3	3	3	3	3	3	3	3	3	3	3	3	3	5	5
4	2	5	4	7	6	6	6	7	6	6	6	6	6	4	5	3	3	4	4	5	4	4	5	4	1	3	3	2	2	2	1	2	3	3	3	3	3	3	3	1	3	3	3	3	3	3	3	5	3
4	2	5	4	7	5	4	5	3	4	4	4	4	5	3	2	4	3	3	3	3	4	3	2	2	1	1	2	3	3	3	3	3	3	3	3	3	3	3	3	3	3	3	3	3	3	3	3	5	4
4	2	5	4	7	4	3	7	4	4	7	4	4	7	4	3	3	3	2	4	4	4	4	3	2	3	2	1	2	3	3	4	3	3	3	3	3	3	3	3	3	3	3	3	3	3	3	3	5	3
4	2	5	3	6	2	2	4	4	2	5	4	2	5	4	5	5	5	4	4	4	4	4	4	2	2	2	2	3	3	3	3	3	3	3	3	3	3	3	3	3	3	3	3	3	3	3	3	6	4
4	2	5	4	4	1	4	4	1	4	4	1	4	4	1	1	1	1	4	1	1	4	1	1	3	3	3	3	3	3	3	3	3	3	3	3	3	3	3	3	3	3	3	3	3	3	3	3	4	4
4	2	5	7	7	7	7	7	7	7	7	7	1	1	1	5	5	5	3	7	7	7	7	7	5	5	5	5	5	1	1	1	3	2	2	1	4	3	1	5	1	5	4	4	3	3	3	3	7	7
4	2	5	4	4	4	4	4	5	4	5	4	2	6	4	5	3	2	4	4	4	3	3	5	5	2	3	1	4	5	2	3	5	3	1	2	5	3	5	4	4	3	3	3	3	3	3	3	4	4
4	2	5	1	1	1	1	1	3	2	4	4	4	4	4	4	4	4	4	4	4	4	4	3	3	3	3	3	3	3	3	3	3	3	5	3	3	3	3	3	3	3	3	3	3	2	3	3	4	4
4	2	5	4	4	5	4	4	3	4	4	4	4	6	6	5	5	5	3	3	5	4	3	5	3	3	3	3	3	4	3	3	3	3	4	3	3	3	3	4	3	3	5	4	3	5	4	3	4	4
4	2	5	6	6	5	5	6	5	4	4	5	5	5	6	3	5	3	7	7	7	6	5	6	3	3	3	4	3	3	3	3	3	3	4	5	3	3	2	2	2	3	3	3	3	3	3	3	6	6
4	2	5	5	6	5	4	5	4	1	1	6	5	6	7	6	7	7	7	4	7	6	6	5	3	4	5	5	5	5	3	4	2	2	3	3	3	3	3	3	3	3	3	3	3	3	3	3	5	5
4	2	5	6	6	6	6	6	6	6	6	6	6	6	6	3	3	5	7	7	7	6	7	7	4	4	4	4	4	4	4	4	4	4	4	4	4	4	4	4	4	4	4	4	4	4	4	4	6	6
4	2	5	6	6	6	6	6	6	6	6	6	6	6	6	6	5	5	2	4	3	6	2	3	4	4	4	4	4	4	4	4	4	4	4	4	4	4	3	3	3	3	3	3	3	3	3	3	6	6
4	2	5	7	6	6	6	6	6	6	6	6	6	6	6	6	6	6	7	7	7	6	7	7	4	4	4	4	4	4	4	4	4	4	4	4	4	4	4	4	4	4	4	4	4	4	4	4	6	6
4	2	5	2	6	6	5	7	7	7	3	6	2	4	6	7	7	6	6	5	3	6	5	4	4	4	2	4	4	5	5	4	5	4	5	4	4	5	5	3	3	3	3	3	3	3	3	4	4	4
4	2	5	6	7	7	7	7	7	7	7	7	7	7	5	7	7	7	5	4	4	7	5	6	4	1	5	5	5	5	5	5	5	5	5	5	5	5	2	4	4	4	4	4	4	4	4	4	3	3
4	2	5	6	7	7	7	7	4	5	4	4	6	7	7	5	5	3	3	4	3	5	2	5	2	5	5	5	5	5	5	5	5	5	5	5	5	5	4	4	4	4	4	4	4	4	4	4	6	6
4	2	5	6	7	6	5	7	7	6	5	5	7	7	7	6	6	5	7	7	6	6	7	6	5	4	4	5	5	5	5	5	5	5	5	5	5	4	5	5	5	5	5	5	5	5	5	5	6	6
4	2	5	4	7	6	6	6	7	6	6	7	6	7	7	6	6	6	7	7	7	7	7	7	5	5	5	5	5	5	5	5	5	5	5	5	5	5	5	5	4	5	5	5	5	5	5	4	7	7
4	2	5	7	7	7	6	6	7	7	7	7	7	7	7	7	7	7	7	7	7	7	7	7	5	5	5	5	5	5	5	5	5	5	5	5	5	5	5	5	5	5	5	5	5	5	5	5	7	7
4	2	5	7	7	7	7	7	7	7	7	7	7	7	7	7	7	7	7	7	7	7	7	7	5	5	5	5	5	5	5	5	5	5	5	5	5	5	5	5	5	5	5	5	5	5	5	5	7	7
4	1	5	1	6	1	1	5	4	4	5	4	1	5	4	1	1	1	1	1	1	1	1	1	1	1	1	1	2	2	1	1	1	1	1	1	1	1	3	3	3	3	3	5	5	4	4	4	1	3
4	1	5	1	7	7	1	1	7	1	1	7	1	1	7	1	1	1	1	4	3	1	3	3	1	1	1	1	1	5	4	1	1	5	1	1	1	1	1	1	5	1	3	3	1	3	3	3	2	7
4	1	5	5	6	6	3	5	4	7	6	6	5	6	5	5	6	7	4	4	4	3	3	2	3	4	1	2	3	2	5	4	1	1	3	1	2	4	2	2	2	2	2	3	4	2	3	4	5	5
4	1	5	1	1	7	7	5	4	6	6	6	6	6	6	6	6	6	4	2	1	7	1	1	1	1	1	1	1	1	1	2	5	5	5	5	5	5	5	5	5	5	5	5	5	5	5	2	1	7
4	1	5	3	3	3	3	3	3	3	3	3	3	3	3	3	3	4	2	2	3	4	2	2	2	2	3	3	3	3	3	3	3	3	3	3	3	3	3	3	3	3	3	3	3	3	3	3	4	4
4	1	5	3	7	7	3	6	7	7	7	7	7	7	7	6	6	6	4	4	4	4	4	4	3	3	3	3	3	3	3	3	3	3	3	2	3	3	2	2	2	2	2	2	2	2	2	2	4	4
4	1	5	4	7	5	4	4	4	4	4	6	4	4	4	3	4	4	1	1	1	4	1	1	3	3	3	3	3	3	3	3	3	3	3	3	3	3	3	3	3	3	3	3	3	3	3	3	4	4
4	1	5	6	5	4	6	4	4	7	6	4	4	4	4	4	4	4	5	4	4	4	4	4	3	3	3	3	3	3	3	3	3	3	3	3	3	3	3	3	3	3	3	3	3	3	3	3	4	4
4	1	5	4	7	6	4	6	2	4	6	3	5	2	7	2	6	2	7	2	4	4	5	5	5	4	4	2	2	2	3	1	5	1	2	5	4	4	1	1	1	3	5	5	5	5	3	5	4	4
4	1	5	7	7	7	7	7	6	7	5	6	7	5	7	1	1	1	4	7	1	6	1	1	2	4	3	3	3	4	4	4	4	4	4	4	4	4	5	4	4	4	4	4	5	4	4	4	1	1
4	1	5	4	7	4	4	4	4	4	4	5	7	7	1	7	7	1	1	1	7	7	4	2	2	5	4	4	5	5	3	3	5	3	3	3	3	3	2	1	3	3	3	3	3	3	3	3	7	7
4	1	5	7	7	7	6	7	7	7	4	6	6	6	4	5	5	5	2	2	2	4	2	2	4	3	2	4	4	4	4	4	4	4	4	4	4	4	4	4	4	4	4	4	4	4	4	3	4	4
4	1	5	4	4	4	5	5	6	6	4	3	6	4	5	5	6	6	6	7	7	6	6	5	5	4	4	4	4	2	3	3	4	5	5	5	3	3	4	4	4	4	4	4	4	4	4	4	5	5
4	1	5	7	7	6	6	7	7	7	7	7	7	7	7	6	6	7	7	6	7	6	7	7	5	5	4	5	4	5	4	4	5	3	5	5	5	5	3	3	2	5	3	4	5	5	5	4	7	7
4	1	5	1	7	7	7	7	7	7	7	7	7	7	7	7	7	7	7	7	5	7	5	5	3	4	3	5	5	5	5	5	5	5	5	5	5	4	5	5	5	5	5	5	5	5	5	5	6	6
4	1	5	6	7	7	6	7	7	7	4	7	7	7	7	4	5	5	6	7	7	7	7	7	5	5	5	5	5	5	5	5	5	5	5	5	5	5	1	5	5	5	5	5	5	5	5	5	7	7
4	1	5	7	7	7	7	7	7	7	7	7	7	7	7	7	7	7	7	7	7	7	7	7	5	5	5	5	5	5	5	5	5	5	5	5	5	5	5	5	5	5	5	5	5	5	5	5	7	7
4	1	5	7	7	7	7	7	7	7	7	7	7	7	7	7	7	7	7	7	7	7	7	7	5	5	5	5	5	5	5	5	5	5	5	5	5	5	5	5	5	5	5	5	5	5	5	5	7	7
4	1	5	4	4	7	7	4	7	7	7	7	7	7	7	7	7	7	7	7	7	7	7	7	5	5	5	5	5	5	5	5	5	5	5	5	5	5	5	5	5	5	5	5	5	3	5	5	7	7
4	1	5	7	7	7	7	7	7	7	7	7	6	7	7	7	7	7	7	7	7	7	7	7	5	5	5	5	5	5	5	5	5	5	5	5	5	5	5	5	5	5	5	5	5	5	5	5	7	7
4	1	5	7	7	7	7	7	7	7	7	7	7	7	7	7	7	7	1	1	1	7	7	7	5	5	5	5	5	5	5	5	5	5	5	5	5	5	1	1	1	1	1	1	1	1	1	1	1	1
4	1	5	6	7	7	3	6	7	3	7	7	7	7	7	7	7	7	7	7	7	7	7	7	5	5	5	5	5	5	5	5	5	5	5	5	5	5	5	5	5	5	5	5	5	5	5	5	7	7
4	1	5	7	7	7	7	7	7	7	7	7	7	7	7	7	7	7	6	7	7	7	7	7	5	5	5	5	5	5	5	5	5	5	5	5	5	5	5	5	5	5	5	5	5	5	5	5	7	7
4	1	5	6	7	7	4	7	3	5	6	1	7	7	7	7	7	7	7	7	7	7	7	7	5	5	5	5	5	5	5	5	5	5	5	5	5	5	5	5	5	5	5	5	5	5	5	5	7	7
4	1	5	7	7	7	7	7	7	7	7	7	7	7	7	7	7	7	7	4	4	7	4	4	5	5	5	5	5	5	5	5	5	5	5	5	5	5	5	5	5	5	5	5	5	5	5	5	7	7
4	1	5	7	7	7	7	7	7	7	7	7	7	7	7	7	7	7	7	7	7	7	7	7	5	5	5	5	5	5	5	5	5	5	5	5	5	5	5	5	5	5	5	5	5	5	5	5	7	7
5	2	1	5	7	7	7	7	3	7	4	2	1	4	1	7	7	7	1	1	1	1	1	1	1	1	1	1	1	1	1	1	1	1	1	1	1	1	1	1	1	1	1	1	1	1	1	1	4	1
5	2	1	4	5	4	4	5	2	4	1	3	1	4	1	7	7	7	4	1	1	1	1	1	1	1	1	1	1	1	1	1	1	1	1	1	1	1	1	1	1	1	1	1	1	1	3	1	6	1
5	1	1	6	4	4	4	4	4	4	4	4	4	4	4	7	7	7	6	6	6	4	6	6	1	1	1	1	1	1	1	1	1	1	1	1	1	1	3	1	3	1	1	1	3	5	1	3	2	4
5	2	1	3	6	1	1	7	1	1	7	1	1	7	1	2	1	1	4	4	4	1	3	2	1	2	2	1	2	2	1	1	2	1	3	1	1	2	2	2	2	2	2	2	2	2	2	2	2	1
5	2	1	3	4	2	1	3	1	1	2	2	1	2	1	7	6	6	7	1	1	7	7	6	1	1	1	1	2	2	1	2	2	1	3	3	2	2	1	1	1	1	2	1	1	1	1	1	6	3
5	1	1	4	5	5	5	7	1	3	5	1	3	5	1	1	1	1	1	1	1	1	7	7	4	2	3	1	1	2	1	1	1	1	1	2	3	2	1	1	1	1	5	4	1	1	3	2	5	1
5	1	1	4	3	3	3	3	3	3	3	3	4	4	5	5	7	7	2	3	3	1	1	2	1	1	2	1	1	1	1	2	3	3	3	2	2	2	1	1	1	1	1	1	1	1	1	1	4	1
5	2	1	4	5	2	1	4	6	3	4	6	4	7	2	2	3	4	1	1	1	4	1	1	2	1	3	1	2	2	3	1	1	1	3	2	3	3	3	4	1	1	3	3	1	3	3	1	2	2
5	1	1	4	4	5	3	4	5	3	2	3	4	4	4	4	4	4	1	1	1	4	1	1	4	1	1	1	1	1	1	1	1	4	4	3	3	3	3	3	3	3	3	3	3	3	3	3	4	4
5	2	1	5	7	2	4	6	1	3	6	1	1	6	1	3	3	3	2	1	1	6	7	4	3	2	4	3	2	1	1	1	1	1	1	3	4	3	2	3	2	2	4	3	1	3	1	2	6	6
5	1	1	4	7	7	4	6	7	1	7	4	3	7	4	3	4	4	2	7	7	7	1	1	1	1	1	1	1	1	4	1	3	2	5	3	3	3	1	1	3	4	2	1	2	3	5	1	1	1
5	2	1	5	5	1	7	5	3	6	3	2	6	4	1	2	1	5	6	4	4	3	5	4	2	1	2	1	5	4	2	3	2	1	1	1	2	4	1	4	1	1	3	3	1	1	2	1	1	1
5	1	1	4	5	5	3	5	5	3	4	5	2	4	4	2	3	4	3	3	4	6	5	4	2	1	2	2	2	3	2	2	2	3	3	2	3	2	1	3	3	3	2	3	3	2	2	3	4	4
5	1	1	4	7	7	6	5	6	7	6	5	5	4	5	2	4	4	7	7	7	2	1	7	3	2	2	2	3	1	2	2	3	2	2	3	2	3	2	4	2	4	3	2	2	3	3	3	3	3
5	1	1	4	5	5	4	5	6	2	4	7	4	6	2	6	6	6	5	5	6	4	5	1	5	1	1	4	2	2	1	3	1	2	2	1	3	4	3	1	1	2	1	1	1	2	1	1	4	4
5	2	1	4	4	4	4	4	4	4	4	4	4	4	4	1	1	1	3	3	3	1	3	3	2	3	3	3	3	4	2	2	2	2	2	2	2	2	4	3	2	2	3	3	2	2	2	1	2	2
5	2	1	7	7	1	4	5	5	4	5	1	4	5	1	7	7	7	3	3	1	1	1	3	3	3	1	5	5	5	1	1	1	1	5	1	1	1	1	1	1	3	3	1	1	1	1	1	1	1
5	1	1	6	6	6	7	6	6	6	6	6	6	6	6	6	6	6	5	5	5	6	5	5	1	1	4	1	1	4	3	3	3	3	3	3	3	3	1	1	3	3	3	3	3	3	1	3	2	6
5	1	1	4	5	6	5	6	7	6	4	6	6	4	4	5	5	5	7	7	7	7	6	6	1	1	1	1	4	5	3	1	1	5	4	3	4	3	5	1	4	1	1	1	1	3	2	1	2	7
5	2	1	6	7	6	4	7	6	4	4	5	4	6	1	5	1	2	4	1	7	4	1	4	4	3	3	3	4	4	3	3	3	2	3	1	1	1	3	3	1	2	2	3	3	3	3	2	1	7
5	1	1	6	6	4	5	6	6	4	4	6	4	5	4	4	4	5	4	4	5	4	3	3	1	2	2	1	3	4	2	2	3	2	3	4	4	5	4	4	3	2	3	4	2	3	3	2	1	4
5	2	1	5	6	6	4	5	6	5	3	5	4	5	4	5	5	5	7	7	7	4	7	1	3	2	2	3	3	2	2	3	3	3	3	3	3	3	4	4	4	4	3	4	3	4	3	3	4	6
5	2	1	3	7	6	3	5	4	2	1	1	2	6	4	1	1	1	4	3	4	7	1	2	3	1	1	1	3	5	3	3	3	3	4	3	3	3	3	1	1	1	5	5	1	5	3	3	2	1
5	1	1	5	5	3	4	6	4	4	5	6	4	6	4	1	1	1	2	2	2	1	1	1	3	3	2	4	3	5	2	1	1	3	3	3	3	3	1	1	4	2	3	5	4	2	2	1	4	1
5	1	1	6	6	7	4	6	4	4	4	4	4	4	4	7	2	3	6	6	6	5	6	6	2	1	2	2	3	4	3	3	3	3	3	3	4	3	3	3	3	4	4	4	3	4	3	3	3	5
5	2	1	6	7	4	5	6	6	4	4	4	5	6	2	5	4	4	1	4	4	4	4	4	2	3	3	3	3	3	3	3	3	3	5	2	2	1	2	2	2	4	4	3	2	3	2	1	5	4
5	2	1	3	7	7	3	7	3	3	7	3	3	7	7	2	2	2	4	1	1	3	1	1	2	3	3	3	2	3	3	3	3	3	3	3	3	3	3	3	3	3	3	3	3	3	3	3	7	4
5	2	1	4	2	6	6	4	1	4	1	4	4	2	1	4	2	1	4	3	1	4	1	5	1	1	1	3	4	5	3	3	3	4	4	2	3	3	1	1	1	1	1	1	1	1	1	1	4	4
5	2	1	6	6	4	4	4	6	6	4	6	4	4	5	3	3	3	5	5	5	6	5	5	4	2	2	2	3	4	2	3	3	2	4	3	3	3	3	4	2	4	2	3	3	3	2	2	5	2
5	1	1	6	6	4	6	6	6	6	6	6	6	6	6	5	5	5	2	1	1	4	4	5	3	2	3	3	3	3	2	3	3	3	3	3	3	3	3	3	3	3	3	3	3	3	3	3	4	4
5	1	1	7	6	7	7	7	7	7	6	7	6	7	6	6	5	6	6	1	1	7	1	2	3	2	3	2	2	3	3	3	4	3	3	3	3	3	3	3	3	3	3	3	3	3	3	3	4	4
5	1	1	6	4	5	4	4	5	4	3	5	5	3	5	3	3	3	4	4	6	4	4	4	2	2	3	4	4	4	2	4	3	4	1	4	3	1	2	1	3	1	1	1	3	1	1	1	4	4
5	1	1	3	7	7	4	7	4	4	4	4	4	4	3	4	3	3	7	7	7	7	7	7	2	2	2	3	3	3	3	3	3	3	3	3	3	5	3	3	3	3	5	3	3	3	3	3	7	7
5	2	1	4	4	3	4	4	3	4	2	3	4	3	3	4	4	3	4	4	4	5	4	4	3	1	3	2	3	5	3	3	3	3	3	2	4	3	1	1	2	1	3	3	1	2	2	1	4	4
5	2	1	4	3	7	5	4	3	4	3	3	3	4	5	3	5	5	7	3	6	4	4	3	3	2	2	3	3	3	3	3	3	3	4	3	3	3	3	3	3	3	3	3	3	3	3	3	4	4
5	2	1	4	6	3	3	2	7	3	1	1	3	5	1	5	5	5	4	4	3	4	4	3	4	2	4	2	4	3	3	3	3	2	4	3	2	2	1	2	1	1	4	4	1	1	1	1	5	5
5	2	1	6	4	4	4	4	4	4	4	4	4	5	4	6	5	5	5	5	5	5	5	5	3	3	3	3	3	4	3	3	3	3	1	3	3	3	2	1	1	3	5	4	1	4	3	3	4	4
5	1	1	6	7	7	6	7	6	4	6	6	4	7	7	5	5	6	4	5	5	5	4	4	4	2	3	3	3	3	3	3	3	3	3	3	2	3	4	4	4	4	4	5	4	4	4	4	5	5
5	1	1	7	7	7	7	7	7	7	7	7	7	7	7	2	1	2	7	7	7	6	7	4	3	3	4	3	3	3	2	3	3	3	3	3	3	3	3	3	3	3	3	3	3	3	3	3	6	6
5	2	1	4	7	3	4	5	4	4	4	4	4	7	3	3	4	4	3	3	2	4	3	1	3	3	3	3	3	3	3	3	3	3	3	3	3	3	3	3	3	3	3	3	3	3	3	3	5	5
5	1	1	3	6	5	4	6	5	4	5	5	5	5	4	5	3	3	2	4	3	4	2	2	3	3	3	3	3	3	3	3	3	3	3	3	3	3	3	3	3	3	3	3	3	3	3	3	5	5
5	1	1	4	3	7	2	3	7	4	1	6	4	7	7	3	4	4	7	7	1	4	7	1	3	3	3	3	3	3	3	3	3	3	3	3	3	3	3	3	3	3	3	3	3	3	3	3	5	5
5	2	1	4	6	5	3	4	5	4	4	4	4	5	5	4	4	3	7	4	6	4	4	4	3	1	1	2	4	5	3	4	3	3	4	3	3	3	3	3	4	3	4	3	2	3	3	3	4	4
5	1	1	4	4	4	4	4	4	4	4	4	4	4	4	4	4	4	4	4	4	4	4	4	3	3	3	3	3	3	3	3	3	3	3	3	3	3	3	3	3	3	3	3	3	3	3	3	4	4
5	2	1	5	6	4	5	4	1	4	4	1	4	5	1	3	6	3	4	4	4	3	4	4	3	2	4	2	2	4	4	3	3	2	4	3	3	3	3	2	1	3	4	4	2	3	2	2	3	3
5	1	1	4	6	7	2	7	7	4	4	7	1	3	7	4	4	4	4	4	4	4	4	4	2	1	1	1	4	4	4	1	3	5	3	4	4	5	5	3	5	1	3	5	1	3	3	1	4	4
5	1	1	1	5	3	3	4	4	4	4	4	4	4	4	4	4	4	1	1	1	1	1	1	3	3	3	3	3	3	3	3	3	3	3	3	3	3	3	3	3	3	3	3	3	3	3	3	1	1
5	1	1	4	5	5	5	5	5	5	4	4	4	4	5	4	4	4	4	4	4	4	4	4	3	3	3	3	3	3	3	3	3	3	3	3	3	3	3	3	3	3	3	3	3	3	3	3	4	4
5	1	1	4	4	4	4	4	4	4	4	4	4	4	4	4	4	4	2	2	2	4	2	2	3	3	3	3	3	3	3	3	3	3	3	3	3	3	3	3	3	3	3	3	3	3	3	3	4	4
5	1	1	4	6	7	4	4	4	4	4	4	4	4	4	4	4	4	4	4	4	4	4	4	3	3	3	3	3	3	3	3	3	3	3	3	3	3	3	3	4	4	3	3	3	3	4	3	4	4
5	1	1	4	5	6	3	6	2	3	5	3	3	3	1	3	5	5	4	4	4	4	4	4	3	3	3	3	3	3	3	3	3	3	3	3	3	3	3	3	3	3	3	3	3	3	3	3	2	2
5	1	1	4	5	4	5	4	7	4	4	4	4	6	1	3	5	5	2	3	3	5	2	4	4	3	3	3	3	2	3	3	2	4	2	4	4	2	1	2	1	3	3	1	3	2	3	1	4	4
5	2	1	5	6	4	1	6	4	4	6	4	4	6	4	4	5	5	4	4	5	4	4	4	3	3	3	3	3	3	3	3	3	3	3	3	3	3	3	3	3	3	3	3	3	3	3	3	4	4
5	2	1	4	7	7	6	6	7	5	4	4	4	6	6	5	5	5	4	4	4	5	4	4	3	3	3	3	3	3	3	3	3	3	3	3	3	3	4	4	4	4	3	4	3	3	3	3	6	6
5	2	1	4	4	4	4	4	4	4	4	4	4	4	4	5	5	5	7	7	7	4	3	2	3	3	3	3	3	3	3	3	3	3	3	3	3	3	3	3	3	3	3	3	3	3	3	3	4	4
5	2	1	4	7	7	6	7	6	4	4	4	4	5	7	5	5	5	5	5	5	7	7	7	3	3	3	3	3	3	3	3	3	3	3	3	3	3	3	3	3	3	4	4	3	4	3	3	4	4
5	1	1	5	6	6	6	5	6	5	6	6	6	7	6	5	5	5	5	4	4	5	4	4	3	3	3	3	3	3	3	3	3	3	3	3	3	3	3	3	3	3	3	3	3	3	3	3	4	4
5	1	1	6	7	6	6	6	6	6	5	5	6	6	5	4	5	6	5	7	1	4	2	2	4	3	2	2	3	4	3	5	2	4	3	2	3	2	4	3	3	4	3	2	3	4	5	4	4	4
5	1	1	4	7	6	4	5	4	4	4	4	4	3	4	5	5	5	7	7	7	4	7	7	3	3	3	3	3	3	3	3	3	3	3	3	3	3	3	3	3	3	3	3	3	3	3	3	4	4
5	1	1	5	6	4	4	5	4	6	4	5	5	5	5	6	6	4	4	4	4	5	5	5	3	3	3	3	3	3	3	3	3	3	3	3	3	3	3	3	3	3	3	3	3	3	3	3	5	5
5	2	1	4	7	3	6	7	2	5	6	4	5	7	1	6	5	5	5	3	3	4	2	2	3	2	4	2	3	4	3	3	3	3	3	3	3	3	4	4	4	4	4	4	4	4	4	4	3	3
5	1	1	7	7	7	6	7	6	6	6	4	6	6	6	6	6	6	4	4	4	6	4	4	3	3	3	3	3	3	3	3	3	3	3	3	3	3	3	3	3	3	5	5	5	5	5	5	6	6
5	2	1	1	6	6	6	5	6	5	5	5	6	6	6	6	5	7	7	7	7	6	7	7	3	3	3	3	3	3	3	3	3	3	3	3	3	3	3	3	3	3	3	3	3	3	3	3	7	7
5	1	1	6	6	6	5	5	6	6	5	5	6	7	7	7	7	7	7	1	1	6	7	1	3	3	3	3	3	3	3	3	3	3	3	3	3	3	3	3	3	3	3	3	4	4	3	3	6	6
5	1	1	5	6	4	5	6	5	4	5	3	4	7	4	2	2	2	4	3	6	2	4	2	3	5	4	1	2	3	2	2	4	3	5	3	3	3	4	1	2	4	3	2	3	4	2	3	5	5
5	1	1	6	7	6	4	6	7	4	6	5	5	5	5	2	2	2	4	6	6	6	5	4	4	2	4	2	3	4	3	3	3	3	3	3	3	3	3	4	4	4	4	4	4	3	3	3	6	6
5	2	1	5	6	5	4	5	5	4	4	5	4	3	4	3	3	3	4	2	2	4	5	4	3	3	4	3	3	4	3	3	3	3	2	3	3	3	4	4	3	4	4	4	3	3	3	3	4	4
5	2	1	6	6	3	6	4	1	6	5	1	6	6	2	3	4	4	1	1	2	5	1	1	4	1	5	3	5	4	3	3	3	1	5	1	3	2	3	3	3	3	3	1	1	1	1	1	5	5
5	2	1	4	6	5	4	6	7	4	5	5	5	6	5	3	4	4	4	4	5	5	4	4	3	4	3	3	3	3	3	3	3	3	3	3	3	3	3	3	3	3	3	3	3	3	3	3	5	5
5	2	1	5	5	6	3	4	3	3	3	4	4	4	4	5	5	5	4	4	4	5	4	4	4	3	3	3	3	3	3	3	3	3	3	3	3	3	3	3	3	3	3	3	3	3	3	3	5	5
5	1	1	5	6	5	5	6	7	5	6	5	5	6	4	7	7	7	7	6	2	6	6	4	2	2	4	3	3	5	3	3	3	3	3	3	3	3	1	1	1	1	3	3	1	3	2	3	6	6
5	2	1	7	4	5	7	1	5	6	1	1	1	6	7	7	7	7	3	1	5	4	7	1	4	1	2	4	4	3	1	4	2	5	5	2	3	3	2	2	4	5	3	1	2	2	2	2	4	4
5	1	1	4	7	5	1	7	6	1	6	5	1	6	6	2	2	2	4	3	4	4	4	4	3	4	3	2	2	4	4	2	2	3	4	4	3	4	2	2	3	2	2	4	2	3	2	2	2	2
5	1	1	5	6	4	6	5	7	7	5	5	4	4	2	1	3	4	7	5	5	3	5	5	4	3	3	2	1	3	4	4	3	3	3	4	4	3	3	4	3	3	4	4	3	3	3	3	3	3
5	1	1	7	7	5	6	7	6	6	7	6	6	7	1	3	3	3	7	7	7	3	7	7	4	2	5	2	2	4	3	2	2	3	4	3	4	4	1	1	1	2	3	2	2	2	3	2	5	5
5	1	1	4	6	6	4	5	4	4	6	6	4	6	4	3	3	4	4	4	4	6	4	1	3	3	3	3	3	3	3	3	3	3	3	3	4	4	4	4	3	3	3	3	3	3	3	3	7	7
5	2	1	3	6	4	1	4	4	1	4	4	1	3	4	6	1	3	4	4	4	4	4	4	3	3	4	3	3	4	3	3	3	3	3	3	3	3	3	4	3	3	4	3	3	3	3	3	4	4
5	1	1	6	7	6	5	6	7	5	6	5	5	6	4	4	3	4	1	3	7	4	3	4	3	3	3	3	3	3	3	3	4	3	3	4	3	3	3	3	3	3	3	3	3	3	3	3	6	6
5	1	1	4	7	5	6	7	6	5	5	6	4	4	4	5	5	4	3	7	7	4	1	1	1	5	5	3	3	3	3	3	3	3	3	3	3	3	5	5	3	3	3	1	1	4	3	3	4	4
5	2	1	3	3	4	4	3	4	4	4	4	4	4	4	5	5	5	4	4	4	4	4	4	3	3	3	3	3	4	3	3	3	3	4	3	3	3	3	4	3	3	3	3	3	3	3	3	4	4
5	2	1	6	6	6	6	6	6	6	6	6	6	6	6	6	6	6	7	7	7	7	7	2	3	3	3	3	3	3	3	3	3	3	3	3	4	4	3	3	3	3	4	4	3	3	3	3	7	7
5	2	1	7	7	3	2	6	6	4	5	3	3	2	3	2	2	2	2	3	4	6	2	6	3	3	3	3	4	4	3	3	4	3	3	3	3	3	4	3	4	3	4	3	3	4	3	3	4	4
5	1	1	5	3	4	4	3	4	4	2	6	4	7	7	2	2	3	3	3	4	6	1	1	3	3	4	2	5	4	3	2	2	3	4	3	2	5	4	2	2	4	3	4	4	5	3	3	6	6
5	1	1	2	4	5	4	4	6	6	5	4	4	3	1	3	5	5	7	3	3	5	3	3	3	2	3	1	3	3	4	3	3	4	4	4	4	4	3	2	3	4	3	3	1	1	1	1	5	5
5	2	1	6	6	6	5	6	7	6	6	7	6	6	7	6	5	3	7	5	3	6	4	3	4	2	4	1	4	3	2	4	2	3	4	4	4	4	2	2	2	5	2	2	2	4	2	3	6	6
5	2	1	4	6	5	4	6	5	5	5	4	5	5	4	5	5	4	7	4	5	4	2	5	3	3	3	3	4	3	3	3	3	4	3	3	3	4	3	3	4	3	3	3	3	3	3	3	5	5
5	1	1	2	5	6	3	4	5	3	4	4	4	4	5	5	5	5	6	6	5	4	4	4	3	2	4	3	3	3	3	3	3	4	3	4	3	4	4	3	3	3	4	3	3	3	3	3	6	6
5	2	1	1	4	3	1	2	4	4	4	4	4	4	3	5	5	5	4	4	4	4	4	4	1	2	2	2	2	4	4	4	4	4	4	4	4	4	4	4	4	5	4	2	3	4	4	4	4	4
5	1	1	6	7	7	6	4	7	4	4	4	4	5	4	6	5	5	5	6	6	5	6	6	4	4	4	2	1	4	4	2	4	4	3	3	2	4	1	1	1	1	3	3	1	1	1	1	5	5
5	2	1	3	7	6	6	7	3	3	6	6	6	5	6	6	5	5	1	7	1	5	1	1	4	2	5	4	5	3	4	5	2	1	5	3	1	1	2	4	5	5	1	2	4	5	2	5	4	4
5	2	1	4	7	6	6	6	4	6	5	3	4	7	5	2	2	2	1	1	1	2	1	1	2	2	4	3	4	4	3	3	3	3	4	3	4	4	3	3	3	4	2	3	3	2	3	2	6	6
5	2	1	5	5	6	4	6	4	4	6	4	4	6	5	1	3	3	1	2	1	4	2	2	3	2	3	4	4	4	3	2	3	2	4	4	4	4	3	4	4	4	4	3	3	3	3	2	4	4
5	1	1	4	4	6	4	3	7	4	1	3	4	3	1	3	3	3	7	3	3	3	1	4	3	3	5	4	4	3	3	3	3	3	3	3	3	3	3	3	3	3	3	3	3	3	3	3	3	3
5	2	1	4	3	6	4	1	3	4	1	3	4	2	6	3	3	3	4	4	4	4	4	4	3	3	3	3	3	4	4	3	3	4	4	3	3	3	2	2	2	3	3	3	2	2	1	2	4	4
5	1	1	3	4	6	4	4	4	4	5	6	4	6	7	3	3	5	7	5	7	4	4	6	3	3	3	3	3	3	4	5	3	5	3	3	2	3	3	3	3	3	3	3	3	3	3	3	3	3
5	2	1	4	5	5	5	6	4	4	5	5	5	5	5	5	3	3	6	6	5	4	5	4	3	3	3	4	3	3	4	4	4	3	3	3	3	3	3	3	3	3	3	3	3	3	3	3	4	4
5	2	1	6	6	7	6	6	7	6	6	7	7	6	4	4	4	4	1	4	4	4	7	4	3	3	3	4	3	4	3	3	3	4	4	3	3	3	4	3	3	3	3	3	3	4	3	3	6	6
5	1	1	6	6	4	4	4	5	4	4	5	4	4	4	4	4	4	4	4	4	3	3	5	3	3	3	3	3	3	4	2	3	3	4	4	4	4	3	3	1	3	5	1	1	3	1	1	3	3
5	2	1	4	7	6	4	6	7	4	6	5	4	6	7	2	5	5	4	4	4	7	4	4	2	2	4	4	4	4	3	2	3	4	4	4	3	3	2	2	2	4	5	3	3	5	3	3	4	4
5	2	1	4	6	3	4	4	4	4	4	4	4	4	4	5	5	3	4	3	3	4	3	3	4	4	4	4	3	3	3	3	3	3	3	3	3	3	4	4	4	4	4	4	4	4	4	4	4	4
5	1	1	5	7	4	4	4	7	4	4	7	4	6	4	5	5	5	6	3	6	5	6	6	3	3	3	3	3	3	3	3	4	4	4	4	3	3	5	1	4	3	5	5	3	5	3	3	1	1
5	2	1	6	7	5	6	6	7	6	4	4	6	7	5	5	5	5	7	7	3	6	7	1	4	3	3	3	3	5	3	3	3	4	5	3	2	2	5	1	1	3	3	3	1	3	3	2	4	4
5	2	1	1	7	7	7	7	6	6	7	7	6	2	7	5	5	5	2	3	2	2	2	1	3	2	3	4	4	5	4	3	4	3	1	5	2	3	1	1	2	4	4	4	2	4	4	2	2	2
5	2	1	7	7	6	4	7	7	4	5	6	5	6	4	6	5	5	7	7	7	7	7	5	3	2	4	3	3	4	3	3	3	3	4	4	3	4	4	4	2	4	5	5	3	3	3	2	7	7
5	2	1	5	4	6	5	4	7	6	4	5	5	5	6	6	5	5	6	6	5	6	6	7	3	3	2	3	3	5	4	3	3	4	3	3	4	3	2	2	2	2	3	2	2	2	3	3	4	4
5	2	1	3	5	7	3	3	5	4	4	5	1	3	6	7	2	7	5	1	3	7	6	5	4	2	3	3	3	3	5	3	3	3	3	5	3	3	3	3	3	3	3	3	3	3	3	3	4	4
5	1	1	6	7	7	6	7	6	6	7	6	5	6	7	7	7	7	4	4	4	7	4	4	3	1	3	1	4	5	3	3	3	3	4	3	5	5	4	4	5	3	5	5	5	5	4	5	4	4
5	1	1	5	5	5	4	6	6	5	5	5	5	5	4	3	3	3	4	4	4	5	4	3	2	5	5	3	3	4	3	3	3	2	4	4	3	3	2	3	3	2	3	3	3	2	4	3	5	5
5	2	1	5	6	5	4	5	5	4	3	4	4	3	3	4	4	4	7	4	5	4	5	5	3	2	3	4	4	3	4	4	3	4	3	4	4	2	3	2	2	3	4	4	2	3	2	2	6	6
5	2	1	4	7	7	4	6	7	7	6	7	7	7	7	5	4	4	4	6	4	4	4	4	3	3	1	3	5	5	4	3	3	3	3	4	3	4	5	3	5	3	3	1	3	5	1	3	1	1
5	2	1	6	4	6	3	4	3	1	1	3	3	4	6	4	5	4	7	7	3	2	4	4	3	3	5	3	3	3	3	5	4	3	3	3	3	3	3	3	3	3	3	3	3	3	3	5	4	4
5	2	1	5	6	6	6	6	5	5	5	4	5	5	5	5	4	4	3	1	4	4	1	4	3	4	4	3	3	4	3	3	3	4	3	3	3	4	3	4	3	3	4	3	3	3	4	3	4	4
5	2	1	6	6	5	5	5	5	4	5	4	5	6	5	5	5	5	4	4	4	5	4	5	3	3	3	3	3	3	3	3	3	4	4	4	4	4	3	3	3	4	4	4	4	4	4	3	5	5
5	2	1	6	7	3	4	6	4	4	2	7	4	6	4	5	5	5	5	7	7	7	6	5	3	4	5	1	3	4	3	3	3	5	1	4	4	4	4	3	1	5	4	4	3	5	1	1	7	7
5	2	1	5	6	5	6	6	6	6	6	6	6	6	5	5	5	5	5	5	5	5	5	5	4	3	3	3	4	4	4	3	3	3	4	3	3	3	3	3	3	3	4	4	3	3	3	3	5	5
5	2	1	5	6	5	4	5	4	4	4	4	3	5	4	6	5	5	4	3	3	6	7	2	3	4	4	4	4	4	3	3	3	3	4	2	3	3	4	3	4	3	3	4	4	3	4	2	6	6
5	1	1	6	7	7	7	5	4	5	1	4	4	1	4	6	6	6	7	7	7	3	7	6	3	3	4	4	4	4	4	4	4	3	1	3	3	3	3	3	3	3	5	3	5	3	2	3	6	6
5	2	1	7	6	7	7	7	4	7	6	6	6	6	6	6	6	6	3	4	7	6	7	6	3	3	3	3	3	3	4	3	3	3	4	4	4	4	4	4	4	4	3	3	3	3	3	4	6	6
5	1	1	4	6	5	4	5	6	4	4	4	4	6	6	6	6	6	4	4	4	6	7	4	3	3	4	3	4	5	4	3	4	2	3	3	3	3	3	2	3	4	3	3	3	5	4	3	6	6
5	2	1	5	6	6	4	4	5	4	4	4	4	6	2	2	4	2	6	6	6	4	6	6	3	3	3	3	4	4	4	4	3	4	3	3	3	4	3	3	3	3	3	4	3	3	3	3	5	5
5	1	1	7	7	6	7	7	7	7	7	7	7	6	4	3	3	3	4	4	4	4	4	4	3	5	3	3	5	5	3	3	3	3	3	3	3	3	5	3	5	3	3	3	3	3	3	3	4	4
5	2	1	4	5	5	6	6	7	5	2	3	4	3	5	6	2	3	3	2	7	4	7	5	5	5	5	3	3	2	3	3	3	4	4	4	2	2	5	2	5	5	5	5	4	1	5	5	2	2
5	1	1	6	6	6	5	5	4	4	4	5	4	3	3	4	4	4	1	1	1	5	4	6	2	5	4	3	4	4	4	4	3	3	3	3	3	3	3	3	2	3	3	3	3	3	3	3	5	5
5	1	1	7	6	7	3	5	7	3	1	1	3	7	4	7	1	5	5	5	5	7	5	5	2	3	5	2	3	5	3	3	4	3	1	5	5	4	1	1	1	1	3	3	3	3	1	5	7	7
5	1	1	4	4	7	5	4	6	3	4	5	4	6	6	5	5	4	5	3	4	4	5	5	4	2	4	2	3	3	3	4	4	3	5	3	4	4	4	2	3	1	3	4	2	1	3	3	7	7
5	2	1	5	7	7	4	6	6	5	4	5	4	6	6	5	5	5	1	6	7	6	6	6	5	2	4	3	4	3	3	3	4	3	5	3	3	3	4	4	4	4	4	5	3	4	4	2	7	7
5	1	1	4	6	6	6	7	6	5	7	4	6	7	4	5	5	5	6	3	4	7	6	6	3	2	5	3	3	3	4	3	3	2	5	4	4	4	5	1	2	4	4	5	3	4	2	1	7	7
5	2	1	4	7	6	4	7	4	4	5	6	4	7	6	6	6	6	4	4	4	6	4	4	4	4	4	3	4	3	4	4	3	4	3	2	3	3	3	3	3	3	4	2	3	3	3	3	7	7
5	2	1	1	7	6	1	6	7	6	4	4	1	5	4	2	2	2	4	4	4	6	7	5	3	3	4	3	3	3	4	4	4	3	3	4	4	4	3	3	3	4	4	4	3	4	3	3	6	6
5	2	1	5	4	6	4	5	3	7	5	4	6	2	3	2	2	3	1	1	3	3	1	1	4	3	4	4	3	3	4	3	3	3	3	4	4	4	3	4	3	5	3	4	3	5	3	3	6	6
5	1	1	5	7	7	7	7	7	6	6	6	7	7	7	3	3	3	4	4	4	4	4	4	4	3	5	3	3	4	3	3	3	4	4	4	3	3	4	4	5	5	5	5	3	5	4	3	6	6
5	2	1	4	6	4	4	5	5	4	4	4	4	4	4	3	3	3	1	4	4	4	2	3	3	3	3	3	3	3	4	4	4	4	4	4	3	4	3	4	3	4	4	4	3	3	3	3	6	6
5	2	1	5	7	6	5	6	7	4	5	5	4	6	6	3	4	3	7	4	5	5	6	2	3	3	2	2	3	4	4	4	4	3	5	4	4	4	4	4	3	4	3	3	3	3	4	3	5	5
5	1	1	5	3	5	4	2	6	5	3	5	5	3	5	5	3	3	2	2	2	3	3	3	3	2	3	3	4	4	3	3	4	5	3	4	4	4	3	3	4	3	3	3	3	3	1	3	5	5
5	2	1	3	6	5	4	4	5	4	5	4	6	5	3	4	3	5	7	6	6	5	6	6	3	3	4	3	3	4	3	3	3	5	4	4	3	4	3	3	3	3	3	4	3	3	5	3	6	6
5	2	1	5	7	5	4	5	4	4	3	4	4	5	4	3	5	5	4	3	4	5	3	4	3	3	4	3	4	4	3	3	4	3	4	4	3	4	3	4	3	4	4	3	3	3	2	3	3	3
5	2	1	4	6	5	4	6	6	4	5	5	5	4	4	5	5	5	6	6	6	5	4	4	4	4	4	4	3	3	3	3	3	4	3	4	4	3	3	3	3	3	3	3	3	3	3	3	5	5
5	2	1	6	4	4	7	4	6	6	4	6	6	4	6	5	5	5	7	7	7	4	7	7	3	3	3	3	3	4	4	4	4	4	4	4	3	3	3	3	3	3	3	4	3	3	3	3	4	4
5	2	1	6	7	7	7	6	6	7	6	7	7	6	6	7	4	4	3	3	3	4	3	3	4	3	3	3	4	5	3	2	3	3	4	4	4	4	3	3	3	3	4	4	3	4	4	5	4	4
5	2	1	4	7	7	4	7	7	4	4	6	5	6	4	3	1	3	1	2	2	4	3	3	4	3	3	3	3	5	3	3	3	4	5	4	3	4	3	4	3	3	3	4	3	3	3	3	6	6
5	2	1	5	7	3	4	7	6	6	4	4	4	4	3	3	3	3	7	7	7	5	7	1	4	4	4	4	4	4	3	3	3	3	2	4	4	4	3	3	4	3	4	3	3	3	3	3	5	5
5	1	1	5	5	4	3	3	4	3	4	3	4	4	4	3	3	3	1	7	1	4	1	1	3	3	3	3	4	4	3	3	3	3	4	4	5	5	5	5	5	5	5	5	5	5	5	5	4	4
5	1	1	5	6	7	5	4	4	4	6	4	5	7	4	1	4	5	5	7	4	5	6	6	4	3	3	4	4	5	5	3	3	4	1	3	4	4	5	3	1	1	3	1	1	3	1	1	5	5
5	2	1	6	7	4	6	6	7	7	6	7	6	1	4	5	5	5	7	1	7	5	7	2	3	2	3	4	3	5	4	4	3	4	5	4	3	3	3	5	1	3	3	4	4	3	4	1	6	6
5	2	1	6	6	5	6	6	5	5	5	5	5	5	5	5	5	5	6	6	6	6	6	6	4	4	4	3	4	4	4	4	4	3	3	3	3	3	4	4	3	4	3	3	3	3	3	3	6	6
5	2	1	6	6	3	3	3	3	5	5	4	5	6	5	6	5	5	1	1	1	3	7	7	4	2	4	2	5	4	4	2	4	4	4	4	3	4	3	3	4	4	4	4	2	2	5	5	3	3
5	1	1	5	6	5	6	6	2	5	4	4	7	4	6	1	1	1	4	3	2	2	2	7	4	2	5	3	3	4	5	5	5	3	2	3	3	4	1	3	3	3	3	3	1	2	2	3	4	4
5	2	1	4	7	7	7	7	7	7	7	7	4	7	6	2	3	2	6	6	6	3	6	6	2	2	3	4	4	4	4	4	4	4	4	4	4	4	3	3	2	4	4	4	2	3	3	3	5	5
5	1	1	6	7	7	6	7	7	7	6	6	7	7	2	4	4	6	6	6	5	7	7	6	5	4	4	3	2	4	3	5	4	3	2	5	4	3	3	2	3	3	4	3	1	3	3	5	7	7
5	1	1	6	6	7	6	5	6	6	4	4	6	4	6	5	5	4	3	3	3	4	3	3	3	3	3	3	4	4	4	3	4	4	4	4	4	4	3	3	3	4	3	4	3	4	4	3	4	4
5	2	1	4	6	3	4	6	5	5	2	4	4	3	4	5	5	5	4	4	5	4	1	4	5	3	5	3	3	3	3	3	3	4	4	4	4	4	3	3	2	3	4	3	3	4	2	3	4	4
5	2	1	7	7	3	4	5	7	4	1	4	4	4	7	5	5	5	1	1	1	4	7	7	5	2	5	3	5	5	3	3	3	3	4	3	3	4	5	5	5	5	5	5	5	5	3	5	5	5
5	2	1	7	7	7	6	7	6	5	5	5	5	6	6	5	5	5	7	4	4	6	7	7	3	3	3	4	5	5	5	4	4	3	3	3	3	3	3	3	3	3	3	3	3	3	3	3	6	6
5	1	1	6	6	6	5	6	6	6	6	6	4	6	6	5	5	2	1	4	3	6	3	3	4	4	4	4	4	4	3	3	3	3	4	4	4	4	3	4	3	3	4	4	3	4	4	3	5	5
5	1	1	4	6	6	4	6	3	4	5	4	4	5	5	4	5	4	5	4	4	5	4	5	3	4	4	4	4	3	4	4	4	3	3	4	4	4	4	4	4	4	4	4	4	4	4	4	5	5
5	2	1	6	4	5	4	4	5	3	1	1	5	4	1	7	3	3	7	1	1	4	7	7	3	3	5	3	3	3	5	3	4	3	5	4	5	3	4	3	1	1	1	1	1	1	3	1	4	4
5	1	1	5	6	5	5	5	4	5	4	4	4	5	5	5	5	3	4	2	2	5	2	2	3	3	3	3	4	5	4	4	4	4	4	4	4	3	3	4	3	3	3	3	3	3	3	3	5	5
5	1	1	1	1	1	2	1	1	2	1	1	4	1	1	3	6	5	1	3	3	6	6	6	4	3	3	2	4	4	3	5	5	4	4	4	4	3	5	3	3	3	5	5	3	4	3	3	4	4
5	2	1	5	4	5	5	5	4	5	4	4	5	4	4	5	5	5	5	5	5	4	5	5	3	3	4	3	4	4	5	3	4	4	4	4	3	4	4	4	2	3	4	5	3	3	3	3	4	4
5	2	1	5	6	6	4	4	7	5	6	5	5	6	3	6	5	5	5	5	5	5	3	5	2	1	1	1	3	5	5	5	4	5	5	5	5	5	2	4	3	4	2	3	1	3	1	3	6	6
5	2	1	6	2	4	6	3	6	5	2	3	4	3	3	5	5	6	5	6	6	5	6	6	5	4	4	3	4	4	4	4	4	4	3	3	3	3	4	4	2	5	4	4	2	3	3	2	5	5
5	2	1	7	7	7	7	4	6	7	1	4	4	4	4	3	3	3	3	2	1	4	2	1	4	4	4	4	4	4	4	4	4	4	4	3	3	3	3	4	4	4	4	4	3	4	4	4	4	4
5	2	1	5	6	2	4	6	3	6	6	6	7	5	4	3	6	4	7	6	2	5	4	5	4	3	2	5	3	3	3	4	5	4	3	5	5	4	5	4	3	3	3	5	5	5	3	4	5	5
5	2	1	2	7	6	4	4	7	4	4	4	4	6	4	4	4	5	7	7	7	4	7	1	4	1	4	4	4	4	4	3	3	5	4	4	4	5	3	4	1	3	4	4	3	3	2	3	6	6
5	1	1	7	7	7	7	7	6	6	6	6	6	6	6	5	5	5	5	4	7	5	7	5	4	3	4	3	4	4	4	3	4	4	4	4	4	4	3	3	3	5	4	3	4	3	3	3	6	6
5	2	1	7	7	4	4	7	7	4	4	7	4	7	4	5	5	5	5	5	5	5	4	4	3	3	4	4	4	3	3	3	3	5	5	3	5	5	3	3	3	1	3	3	3	5	5	3	5	5
5	2	1	5	6	5	4	5	6	4	5	4	4	5	3	5	5	5	5	3	3	5	7	6	5	4	5	4	3	4	4	4	4	3	4	3	3	3	4	4	3	4	3	3	3	3	4	4	5	5
5	1	1	5	7	6	7	6	5	5	6	5	5	5	4	5	5	5	2	2	2	5	2	2	4	3	3	4	5	4	4	4	4	3	4	4	4	3	4	4	3	3	4	4	4	4	4	4	5	5
5	2	1	4	5	6	3	5	5	4	4	3	5	5	5	5	6	5	4	4	4	7	5	3	5	3	3	4	4	5	4	4	3	3	4	4	3	4	3	4	3	4	3	4	3	4	3	3	5	5
5	2	1	4	6	6	4	6	6	6	6	4	4	6	6	6	6	6	5	5	5	7	5	5	4	3	3	3	4	4	4	4	4	4	4	4	4	4	5	4	3	5	4	5	4	4	4	3	6	6
5	1	1	6	6	6	6	6	6	6	6	6	6	6	4	6	6	6	5	5	5	6	5	5	4	3	4	3	3	4	4	4	4	4	4	4	4	4	3	3	3	3	4	4	3	4	4	3	6	6
5	2	1	6	7	6	6	6	7	6	7	7	6	7	7	7	6	6	6	5	6	6	4	5	3	3	3	3	5	4	4	4	4	4	4	4	4	4	5	3	3	3	3	5	3	5	5	3	5	5
5	1	1	6	5	6	4	6	6	6	6	6	6	6	6	3	3	1	3	3	3	3	1	3	4	3	3	4	4	4	4	4	4	4	4	4	4	4	4	4	4	4	4	4	4	4	4	4	4	4
5	2	1	5	6	7	6	6	7	5	5	5	6	5	3	2	1	5	7	7	7	5	1	1	4	3	3	3	3	4	4	3	4	4	4	5	5	5	3	1	3	4	3	3	2	4	5	4	5	5
5	2	1	6	7	6	6	6	6	4	4	6	6	4	6	3	3	3	2	3	2	4	2	2	4	4	4	3	4	4	4	4	4	4	3	4	4	4	4	4	4	4	4	4	3	4	4	3	6	6
5	1	1	5	7	1	6	7	7	7	6	5	4	7	4	4	3	4	7	5	7	4	4	4	3	2	3	4	5	4	3	3	3	5	5	5	5	4	3	3	3	4	4	4	3	3	3	3	4	4
5	1	1	4	6	5	5	6	7	4	4	7	6	6	7	5	4	3	4	4	4	4	2	3	3	2	4	5	4	5	3	3	4	5	4	4	4	4	3	1	3	3	3	1	1	3	3	3	5	5
5	2	1	6	6	6	5	6	6	4	4	5	5	6	6	4	4	4	1	1	1	4	3	2	3	3	4	4	4	4	4	4	4	4	4	4	4	4	3	3	3	3	4	4	3	4	3	3	4	4
5	1	1	5	5	6	7	6	6	5	4	5	7	5	7	5	3	5	7	7	7	5	7	7	4	4	4	4	3	4	4	3	4	4	4	4	4	4	4	4	3	3	4	4	3	3	4	4	5	5
5	1	1	4	6	6	4	6	6	4	6	6	4	6	6	4	5	5	2	2	2	5	2	2	3	3	3	3	3	4	4	4	4	4	4	5	5	5	3	4	4	4	4	4	4	4	4	4	5	5
5	2	1	6	7	7	6	7	7	6	6	7	6	7	6	5	5	5	7	7	7	5	7	7	3	3	3	3	5	5	5	4	4	4	4	5	3	3	3	4	2	3	3	4	3	4	4	3	6	6
5	2	1	3	7	7	2	7	5	2	6	6	3	5	7	5	5	5	5	5	5	7	5	5	5	4	2	5	4	4	4	4	3	3	4	4	4	4	4	4	4	4	3	4	4	3	3	3	3	3
5	1	1	5	6	3	6	5	3	5	6	3	6	5	4	6	6	5	7	6	7	5	5	6	4	5	2	3	4	5	4	4	2	5	4	4	3	5	4	2	2	5	2	3	2	3	2	3	6	6
5	1	1	4	4	6	6	7	6	5	6	6	6	6	4	6	6	6	5	5	5	6	5	5	3	3	4	4	4	4	4	4	4	4	4	4	4	4	3	3	3	3	3	3	3	3	3	3	6	6
5	2	1	6	4	6	6	6	4	6	6	4	6	6	4	6	6	6	3	3	3	4	3	3	3	3	4	4	4	4	4	4	4	4	4	4	4	4	4	4	3	4	3	4	3	4	3	3	4	4
5	2	1	7	7	7	7	7	7	7	7	7	7	6	6	6	7	7	7	7	7	6	7	7	4	3	5	4	3	4	4	4	4	4	4	4	3	4	3	4	3	4	4	4	5	4	4	4	6	6
5	1	1	6	7	6	6	4	4	6	4	4	6	4	6	6	7	7	7	7	7	6	7	1	4	4	4	4	4	4	5	4	4	4	3	3	4	3	3	3	3	3	4	4	4	4	3	3	6	6
5	1	1	7	6	6	7	6	6	5	5	6	7	6	7	5	1	1	7	4	7	5	7	7	3	3	4	3	5	5	5	5	4	4	3	3	4	4	5	4	3	3	4	4	3	3	3	3	5	5
5	2	1	4	6	6	4	6	4	4	4	5	5	6	6	3	3	3	4	4	5	4	5	4	4	4	4	4	4	4	4	4	3	4	4	4	4	4	4	4	4	4	4	4	4	4	4	4	4	4
5	2	1	2	6	7	6	6	7	6	6	6	6	6	4	5	3	3	7	2	2	4	2	2	4	3	4	4	4	4	4	4	4	4	4	4	4	4	4	4	3	4	4	4	4	4	4	4	4	4
5	1	1	7	6	6	6	6	6	6	6	6	6	6	6	4	4	4	4	5	4	4	5	4	4	3	4	4	4	4	4	4	4	4	4	4	4	4	3	3	4	4	4	4	4	4	4	4	6	6
5	1	1	7	7	7	6	7	7	7	7	7	6	7	7	5	5	3	1	2	1	3	1	2	3	5	3	4	3	4	4	4	4	4	5	4	4	4	5	1	3	1	3	3	2	3	4	1	1	1
5	2	1	5	7	5	6	4	6	4	4	4	4	4	4	5	5	5	7	7	7	5	7	1	4	3	4	4	5	5	5	4	2	4	5	4	3	3	3	3	3	3	4	4	4	4	3	4	6	6
5	2	1	7	7	6	7	7	7	7	6	7	7	7	7	5	5	5	4	4	7	4	7	5	4	4	4	4	4	4	4	4	4	3	3	4	4	5	5	5	4	5	5	5	3	5	5	3	7	7
5	1	1	5	6	5	5	6	5	5	7	5	4	6	5	5	5	5	4	5	4	5	4	4	4	4	5	4	4	4	4	3	4	4	4	3	4	4	4	3	2	4	4	4	3	4	4	2	5	5
5	2	1	5	7	5	3	6	6	4	6	6	4	6	5	5	5	5	6	6	6	5	6	5	3	3	4	4	5	4	4	4	4	4	4	4	4	4	4	4	3	4	4	4	4	4	4	3	6	6
5	2	1	7	7	7	6	6	6	6	6	6	7	7	6	6	5	5	6	6	7	5	5	6	3	3	3	3	4	5	4	4	3	4	5	5	5	4	3	3	3	4	5	4	3	5	3	3	5	5
5	2	1	6	7	7	7	7	6	6	6	6	6	4	6	6	6	6	5	4	5	6	7	6	4	4	4	4	4	4	4	3	4	4	3	4	4	5	4	4	3	4	4	4	3	4	3	3	6	6
5	1	1	6	7	7	6	6	6	6	7	7	7	7	7	6	6	6	7	7	7	7	7	7	4	3	3	3	3	4	4	4	4	4	5	4	5	5	3	3	3	3	5	5	3	5	5	5	7	7
5	2	1	6	6	6	6	6	6	6	6	6	6	6	6	6	6	6	5	5	5	6	5	5	3	4	4	4	4	4	4	4	4	4	4	4	4	4	4	4	4	4	4	4	4	4	4	4	6	6
5	1	1	4	7	6	7	7	4	7	1	3	5	7	5	6	6	6	7	4	7	5	7	4	4	4	4	4	4	5	4	4	2	4	4	4	4	4	3	3	4	4	5	4	3	5	4	4	5	5
5	2	1	7	7	6	7	7	7	7	7	7	7	7	7	7	6	6	7	4	5	7	5	4	4	3	3	3	3	3	3	4	4	5	5	5	5	5	3	3	2	3	3	3	3	3	3	3	7	7
5	2	1	5	7	7	4	5	5	4	4	5	6	5	4	7	7	7	7	7	7	3	3	4	3	3	4	4	4	4	4	4	5	4	4	4	4	4	4	4	4	5	4	3	4	4	4	4	5	5
5	1	1	6	7	7	7	7	6	4	6	4	5	6	6	2	4	4	7	7	7	5	7	7	4	4	4	4	4	4	4	4	4	4	4	4	4	4	4	4	4	4	4	4	4	4	4	3	5	5
5	2	1	7	7	7	5	5	7	4	4	7	4	7	4	7	1	4	7	7	7	7	7	7	4	4	4	4	4	4	4	4	4	4	4	4	4	4	4	4	4	4	4	4	4	4	4	4	7	7
5	1	1	4	5	5	4	4	6	4	6	4	4	4	4	4	4	4	4	5	5	4	7	1	3	2	4	3	4	4	4	4	4	4	5	5	5	5	3	2	2	2	4	4	3	2	4	2	5	5
5	1	1	5	6	6	5	7	6	5	6	6	5	6	6	5	5	5	6	6	6	6	6	6	4	4	4	4	4	4	4	4	4	4	4	4	4	4	4	4	4	4	4	4	4	4	4	4	5	5
5	1	1	7	6	7	6	7	7	5	6	6	5	6	4	5	5	5	5	4	3	4	4	5	3	3	5	5	4	4	4	4	4	4	4	4	4	4	3	3	5	3	4	3	3	3	4	4	4	4
5	1	1	6	6	7	6	6	7	6	6	6	6	6	5	5	5	5	7	7	7	6	7	7	4	4	4	4	4	4	4	4	4	4	4	4	4	4	2	1	4	2	1	1	2	1	3	3	6	6
5	1	1	6	7	7	7	7	7	7	7	7	7	7	6	5	5	5	4	6	6	6	6	5	4	4	4	4	4	4	4	4	4	4	4	4	4	4	4	4	4	4	4	4	4	4	4	4	6	6
5	1	1	6	6	3	5	7	5	6	5	5	4	5	2	5	5	5	1	5	6	6	6	6	5	5	3	4	5	4	3	4	5	3	4	4	3	4	3	4	2	3	5	5	3	3	4	3	4	4
5	2	1	6	6	6	6	5	5	5	5	5	5	5	4	5	5	5	4	4	4	5	4	4	4	4	4	4	4	4	4	4	4	4	4	4	4	4	4	4	3	4	4	4	3	4	4	3	5	5
5	1	1	6	6	6	6	6	6	6	6	6	6	6	6	5	5	5	5	4	4	6	5	5	4	4	4	4	4	4	4	4	4	4	4	4	4	4	3	3	3	3	4	4	3	3	3	3	6	6
5	2	1	5	7	7	5	5	6	5	6	6	5	6	5	5	5	5	4	4	4	5	4	4	4	3	3	3	3	4	5	5	5	5	4	4	4	4	4	4	3	3	4	3	3	4	4	3	5	5
5	2	1	6	6	6	6	6	6	6	6	6	6	6	6	6	6	6	7	7	7	6	7	7	4	4	4	4	4	4	4	4	4	4	4	4	4	4	3	3	3	3	3	3	3	3	3	3	6	6
5	2	1	6	7	6	6	7	6	6	6	6	4	6	4	6	6	6	2	2	2	5	2	2	4	4	4	4	4	4	4	4	4	4	4	4	4	4	4	4	4	4	4	4	4	4	4	4	6	6
5	1	1	5	6	6	6	6	6	6	6	6	6	6	6	6	6	6	7	7	7	6	7	7	4	4	4	4	4	4	4	4	4	4	4	4	4	4	4	4	4	4	4	4	4	4	4	4	6	6
5	2	1	6	6	7	5	6	5	4	4	4	5	4	5	6	7	6	7	7	7	7	4	5	3	3	5	3	4	4	4	3	4	5	5	4	4	5	4	2	2	2	4	3	2	2	2	2	5	5
5	1	1	5	7	7	5	6	4	5	4	5	5	4	7	7	7	7	3	7	5	5	7	7	3	4	3	4	3	4	3	4	4	5	4	5	5	5	3	3	3	4	4	5	5	4	4	4	7	7
5	1	1	2	6	7	6	6	5	6	6	4	6	6	5	3	3	3	4	4	5	6	5	5	4	4	4	3	5	5	4	4	5	4	4	4	3	4	4	4	2	4	4	4	2	3	4	2	7	7
5	1	1	6	2	6	6	5	6	5	4	3	5	6	5	3	4	5	5	5	5	6	5	3	3	4	4	3	4	4	4	5	4	4	4	4	5	5	3	4	4	4	4	5	4	4	4	3	5	5
5	1	1	5	6	6	5	6	6	6	4	4	4	5	6	5	5	5	7	5	5	6	5	5	4	4	4	4	4	4	4	4	4	4	4	4	4	5	4	4	4	5	5	5	5	5	5	5	6	6
5	1	1	7	6	7	7	7	6	7	6	6	7	7	7	6	5	4	7	7	7	7	7	7	3	3	4	5	5	5	4	4	4	4	4	4	4	4	5	5	5	5	5	5	5	5	5	3	7	7
5	1	1	4	7	5	3	7	7	3	1	3	3	7	5	5	5	5	6	7	6	7	7	7	4	3	3	3	5	5	3	3	3	5	5	5	5	5	5	3	1	4	4	4	3	3	3	1	7	7
5	1	1	6	7	6	6	7	7	7	6	6	6	7	7	6	6	5	6	5	5	6	6	6	4	4	5	4	4	4	4	4	4	4	4	4	4	4	4	4	5	5	5	5	5	5	5	5	5	5
5	1	1	5	7	5	5	6	7	6	7	6	5	7	6	6	6	5	4	4	4	6	4	5	3	3	4	5	5	5	4	4	4	4	4	4	4	4	5	4	4	4	4	4	4	4	4	4	6	6
5	1	1	6	6	6	6	6	6	5	6	6	6	6	6	6	6	6	7	7	7	6	7	7	4	4	4	4	4	4	4	4	5	4	4	4	4	4	4	4	4	4	4	4	4	4	4	4	6	6
5	2	1	1	6	7	6	6	6	6	6	6	6	5	5	6	6	6	7	6	6	6	6	6	4	4	4	4	4	4	4	4	4	4	4	4	4	5	3	4	4	3	4	4	4	4	4	4	6	6
5	1	1	7	6	7	7	6	7	6	6	6	6	4	1	6	6	6	7	7	7	6	5	7	4	4	4	4	4	4	5	4	3	4	4	4	4	5	2	5	4	3	5	5	3	2	3	2	7	7
5	2	1	4	7	5	5	7	7	6	6	6	6	6	6	6	6	6	6	7	7	6	7	7	3	5	5	3	3	5	4	5	5	4	3	4	4	4	5	5	4	5	5	5	5	5	4	4	6	6
5	2	1	4	6	7	2	6	7	5	4	4	4	5	1	3	3	3	7	2	2	7	3	3	1	2	3	5	5	5	5	5	3	5	5	5	5	4	1	2	3	3	5	4	1	3	5	1	4	4
5	1	1	7	7	7	6	6	6	6	6	6	6	6	6	4	4	4	1	1	1	4	1	6	4	3	4	4	5	4	4	4	3	4	4	5	5	5	3	3	3	3	3	3	3	3	3	5	3	3
5	2	1	4	6	6	4	6	6	6	7	4	6	6	4	5	3	4	6	7	7	3	7	1	3	5	5	5	4	5	3	5	4	4	4	4	4	3	4	4	3	3	4	4	3	5	3	3	7	7
5	2	1	5	7	7	5	6	4	5	6	3	6	6	4	3	5	5	5	5	5	6	6	5	3	2	4	3	5	5	4	4	4	4	5	5	5	5	1	2	4	4	2	3	3	3	3	2	6	6
5	1	1	7	5	7	7	4	6	7	4	5	7	5	3	6	5	3	4	4	4	4	4	3	3	5	5	4	5	5	5	2	2	5	5	4	5	3	3	3	2	4	4	3	3	4	4	2	4	4
5	2	1	5	7	6	3	7	7	3	6	7	3	6	7	5	5	5	4	5	6	4	5	6	5	4	5	5	5	3	4	4	4	4	3	4	4	4	4	5	3	3	5	3	3	3	3	3	5	5
5	1	1	6	6	6	5	5	6	5	5	6	7	5	5	5	5	6	6	7	7	6	6	7	4	4	3	4	4	4	4	4	4	5	4	5	4	5	4	3	3	3	4	3	3	4	2	3	6	6
5	1	1	7	7	5	6	7	7	7	7	7	6	7	6	5	6	6	6	4	6	6	6	5	3	3	4	3	5	5	4	5	5	4	5	4	4	4	5	3	3	4	5	4	3	5	5	5	7	7
5	2	1	7	7	7	7	6	7	7	7	7	7	7	7	6	6	6	7	6	6	6	6	6	4	3	3	3	4	5	4	4	4	5	5	5	5	4	5	3	3	5	5	5	3	4	3	3	6	6
5	2	1	5	7	7	6	6	6	6	6	6	7	6	6	2	2	2	6	6	7	6	6	5	4	5	4	4	4	4	4	4	4	5	5	4	4	4	4	5	4	4	4	4	4	4	4	4	6	6
5	2	1	6	6	6	6	6	7	5	4	4	4	6	6	3	3	3	1	2	5	1	1	5	4	4	4	3	5	5	5	4	3	5	4	4	5	4	2	5	5	4	5	5	5	4	5	5	6	6
5	2	1	6	7	7	7	4	6	6	1	6	1	4	7	4	4	4	1	7	2	2	3	1	3	4	5	5	5	5	4	5	1	4	4	4	5	5	5	5	3	5	5	5	3	5	3	2	7	7
5	2	1	6	7	6	6	6	7	7	6	6	6	6	6	5	5	5	7	7	7	6	7	7	4	4	4	4	4	4	4	4	4	4	4	5	5	5	4	4	4	4	4	4	4	4	4	4	7	7
5	1	1	6	7	7	6	7	7	6	6	6	6	7	6	5	5	5	5	7	7	6	5	5	5	4	4	3	4	5	4	4	4	4	5	4	4	5	4	3	2	3	1	5	3	4	5	5	6	6
5	1	1	5	7	6	3	6	7	5	6	6	5	6	5	5	5	5	4	6	5	5	5	6	3	4	5	3	5	5	4	4	3	5	4	4	5	5	3	3	4	4	4	3	4	4	5	3	4	4
5	2	1	7	7	6	7	6	4	6	4	4	6	6	5	5	5	5	1	2	2	5	2	2	4	3	5	4	5	5	4	4	4	4	5	4	4	4	3	3	3	4	3	2	3	3	4	3	6	6
5	1	1	1	5	7	5	5	7	7	7	7	7	7	7	5	5	5	7	7	7	7	1	4	5	5	5	4	3	4	4	3	3	5	5	5	5	3	5	5	5	5	5	5	5	5	5	5	7	7
5	2	1	5	6	6	6	5	5	6	5	5	5	6	5	5	5	5	6	6	5	5	6	5	4	3	4	4	4	4	4	4	4	4	5	5	5	5	5	5	5	5	5	4	4	4	4	5	5	5
5	1	1	6	7	7	6	7	7	6	7	7	6	7	7	2	6	2	6	7	7	7	6	6	5	3	3	3	5	5	5	4	2	5	5	5	5	5	2	3	3	4	4	4	4	4	5	3	7	7
5	1	1	5	7	7	6	7	7	6	4	4	5	7	4	2	5	5	1	7	7	2	7	7	4	3	3	3	4	5	5	5	5	5	5	4	5	4	5	5	4	5	5	5	4	4	4	5	4	4
5	1	1	6	6	7	3	4	4	4	4	4	4	6	4	4	4	4	2	2	7	3	1	3	3	4	4	4	5	5	5	5	5	5	5	5	1	4	5	5	5	5	5	3	3	3	4	5	7	7
5	1	1	5	5	5	5	5	5	5	5	5	5	5	5	4	4	4	7	7	7	5	3	3	4	4	4	4	4	4	4	4	4	5	5	4	5	5	5	5	3	4	4	4	3	4	4	4	5	5
5	2	1	6	6	7	4	4	6	4	4	6	6	4	6	5	4	5	7	7	7	5	7	7	4	5	4	5	5	5	4	4	4	5	2	4	5	4	5	5	5	5	5	5	4	5	4	4	5	5
5	2	1	6	7	7	7	6	7	6	4	7	6	6	4	3	5	6	7	7	7	2	7	7	4	4	4	4	5	4	5	4	4	4	5	4	5	4	4	5	5	4	5	5	5	5	4	4	2	2
5	1	1	5	6	7	4	4	7	6	5	6	5	6	6	5	5	5	7	6	7	6	6	4	4	3	4	3	4	5	3	5	4	5	5	5	5	5	3	5	5	5	5	5	5	5	5	5	6	6
5	2	1	7	7	7	6	6	7	6	4	4	4	4	7	5	5	5	1	1	4	4	5	1	3	4	3	3	5	5	5	5	5	5	2	5	5	5	5	5	5	5	5	5	4	4	4	3	4	4
5	1	1	6	7	6	6	7	7	6	6	6	6	7	6	5	5	5	6	6	6	6	6	6	4	5	4	4	5	4	4	4	4	4	5	5	4	4	4	3	3	4	5	4	3	4	3	3	6	6
5	1	1	4	5	5	4	4	6	4	5	5	4	6	6	5	5	5	4	4	4	4	4	4	4	3	5	4	5	4	4	5	5	4	4	4	5	4	3	5	3	5	5	4	3	5	4	3	4	4
5	2	1	6	4	3	3	4	4	4	2	1	4	4	4	5	5	5	2	7	7	4	1	1	4	3	4	4	5	5	5	5	4	5	3	3	5	5	4	4	3	3	3	3	4	5	5	3	3	3
5	2	1	5	5	4	4	5	6	5	5	5	4	6	5	5	5	5	4	4	4	5	4	4	4	4	5	3	4	4	4	4	5	5	5	5	4	4	5	5	4	4	5	5	4	4	3	3	6	6
5	1	1	7	6	7	6	6	1	6	4	4	7	6	3	5	7	4	7	4	4	4	4	4	3	2	3	5	4	5	5	4	4	5	5	5	5	5	4	4	1	4	4	5	5	5	5	5	6	6
5	2	1	6	7	6	6	6	6	6	4	5	4	6	3	5	6	5	4	4	7	6	7	4	4	5	5	5	5	5	4	4	4	3	5	4	3	4	4	5	2	4	5	5	3	4	5	2	6	6
5	2	1	7	6	6	6	7	6	6	6	7	6	6	6	6	6	6	7	6	7	6	7	6	4	4	5	4	4	4	4	4	4	5	5	5	4	4	4	4	4	5	5	4	4	5	4	3	6	6
5	2	1	7	7	2	6	7	7	6	6	6	6	6	6	6	4	2	7	7	7	4	7	7	4	3	4	4	5	4	5	5	4	5	4	5	4	5	5	4	4	5	4	5	3	4	3	4	6	6
5	1	1	7	4	7	7	4	6	7	6	6	7	7	6	5	5	5	6	7	7	7	6	7	4	5	5	4	5	5	5	5	4	5	1	5	3	5	4	4	5	5	4	4	5	5	3	5	5	5
5	1	1	6	7	6	6	6	5	6	5	5	6	6	5	6	5	5	5	5	7	5	6	5	5	4	4	4	4	4	5	5	5	5	4	4	4	4	3	3	4	4	4	4	4	4	4	4	5	5
5	1	1	6	7	6	4	6	6	4	5	6	4	6	4	5	6	5	6	5	7	6	7	5	5	3	5	5	5	4	4	5	4	3	4	5	4	5	5	5	4	5	5	5	4	5	4	4	7	7
5	2	1	4	6	6	7	4	7	5	4	5	5	3	7	5	6	7	7	7	7	6	5	5	4	3	4	3	5	5	5	5	4	5	3	5	5	5	5	4	5	5	5	5	4	5	4	3	7	7
5	1	1	6	6	7	6	7	3	5	4	2	4	3	4	4	4	4	7	7	7	7	7	7	5	5	5	2	5	5	5	2	5	5	3	5	5	5	4	4	1	4	3	4	1	4	1	1	7	7
5	2	1	7	7	6	6	7	7	6	7	6	6	7	6	5	6	6	4	4	4	6	7	6	4	4	4	4	5	4	5	4	4	4	5	5	5	5	4	4	4	4	5	5	5	5	5	4	6	6
5	1	1	5	7	7	4	7	6	4	6	6	4	7	6	6	6	6	6	5	6	6	7	6	5	3	4	4	4	5	4	4	4	5	5	5	5	5	5	5	5	5	4	4	4	5	5	4	6	6
5	1	1	7	7	6	7	7	7	7	6	6	7	7	6	5	5	5	5	5	5	4	5	5	3	5	4	3	5	5	5	4	4	5	5	5	5	5	5	4	5	5	5	5	5	5	5	5	5	5
5	2	1	4	7	7	4	6	7	5	5	6	6	7	7	5	5	6	6	6	5	6	7	6	3	3	4	4	4	5	5	5	5	5	5	5	5	5	5	3	3	5	5	5	4	5	3	3	6	6
5	1	1	4	7	7	4	6	7	4	4	4	4	5	3	3	6	3	7	7	7	3	7	5	1	4	5	4	5	5	5	5	5	5	5	5	5	5	5	5	5	5	5	5	5	5	5	5	6	6
5	1	1	7	7	7	7	7	7	7	7	7	7	7	7	4	4	5	3	4	4	7	7	7	5	5	5	5	5	5	5	5	5	3	4	4	4	4	5	5	5	5	4	4	4	4	5	4	7	7
5	1	1	7	7	7	7	7	7	7	4	7	6	4	5	5	5	5	5	5	5	5	4	5	5	3	5	3	5	5	5	5	5	5	3	5	5	5	5	2	2	3	5	5	2	3	3	2	4	4
5	1	1	7	7	7	7	7	6	6	7	7	7	7	7	5	5	6	3	3	3	6	3	3	5	3	3	4	4	5	5	5	5	5	5	5	5	5	3	3	3	3	4	4	3	3	3	3	6	6
5	1	1	4	6	5	5	5	5	6	6	6	6	6	6	6	6	5	7	7	7	6	7	7	4	4	4	4	4	4	5	5	5	5	5	5	5	5	5	5	5	5	5	5	5	5	5	5	7	7
5	2	1	7	7	7	7	7	7	7	7	7	7	7	7	6	6	6	1	6	6	3	6	6	5	5	5	5	5	4	5	4	4	3	5	4	5	5	4	5	3	4	4	4	3	5	1	1	7	7
5	2	1	7	7	7	7	7	7	7	4	7	7	7	4	6	6	6	7	7	7	6	7	6	4	4	4	4	5	5	5	5	4	5	5	5	4	5	5	3	4	4	5	4	3	4	5	4	6	6
5	2	1	7	7	7	7	7	7	7	7	7	7	7	7	7	7	7	7	7	7	7	7	7	4	3	5	5	5	5	5	5	5	5	5	2	5	5	5	1	4	5	5	4	4	5	5	1	7	7
5	1	1	5	7	7	7	6	6	7	7	6	7	7	4	4	4	4	4	4	4	3	1	7	3	4	5	5	5	5	5	5	4	5	5	5	5	4	3	3	4	5	3	3	4	4	4	4	4	4
5	1	1	7	5	7	5	7	6	5	4	6	7	5	5	6	5	3	7	7	7	7	7	7	5	4	5	5	4	5	4	5	3	5	5	5	5	5	5	3	3	3	3	3	3	5	5	3	7	7
5	1	1	4	7	7	4	7	7	4	4	6	4	7	7	5	5	5	7	7	7	7	7	7	2	3	5	5	5	5	5	5	5	5	5	5	5	5	5	5	5	5	5	5	5	5	5	5	7	7
5	2	1	7	7	7	7	7	6	7	6	6	7	7	4	7	6	7	6	4	1	4	4	4	5	5	5	4	4	5	4	3	5	5	5	5	5	5	5	5	5	5	5	5	5	5	5	3	5	5
5	1	1	7	7	7	6	6	7	6	4	7	4	6	6	3	4	4	7	6	4	6	7	6	5	5	5	5	5	4	5	5	3	5	5	5	4	5	5	5	5	5	5	5	5	5	5	5	6	6
5	2	1	1	7	2	4	7	6	4	5	5	4	7	3	4	4	4	3	7	7	4	7	7	4	4	5	5	4	4	5	5	5	5	5	5	5	5	3	3	4	4	5	5	5	5	5	5	5	5
5	1	1	7	7	7	7	7	7	7	7	7	7	7	7	4	4	4	1	1	1	4	1	7	3	3	5	5	5	5	5	5	5	5	5	5	5	5	3	3	3	5	5	5	3	5	5	5	7	7
5	2	1	6	7	4	5	4	4	6	6	6	6	4	4	5	5	4	6	1	1	4	1	5	3	3	5	5	5	5	5	5	5	5	5	5	5	5	5	5	5	5	5	5	5	5	5	5	4	4
5	1	1	7	7	7	7	6	6	7	7	7	7	7	7	6	5	6	7	7	7	7	7	5	5	4	5	4	4	5	5	5	5	5	4	5	5	5	5	4	4	5	5	5	5	5	5	4	6	6
5	1	1	7	7	7	7	7	7	7	7	7	5	7	7	5	6	6	4	5	5	7	5	5	5	3	5	4	5	4	5	5	5	5	5	5	5	5	5	4	4	5	5	5	4	5	5	3	7	7
5	1	1	7	4	7	7	4	7	7	1	5	7	1	7	7	7	7	7	7	7	7	7	7	5	5	5	5	5	5	5	5	5	5	1	5	5	5	5	4	4	5	5	5	4	4	3	4	7	7
5	2	1	7	7	7	4	7	7	4	4	6	7	7	4	3	4	4	1	7	7	7	7	4	5	5	5	5	4	5	5	5	3	5	5	5	5	5	4	3	3	5	5	5	3	5	5	3	7	7
5	2	1	7	7	7	7	7	7	7	6	6	6	7	6	4	4	4	3	3	2	7	3	4	5	4	4	4	5	5	5	5	5	5	5	5	5	5	4	4	4	5	5	5	3	5	5	3	7	7
5	2	1	7	7	7	7	6	4	7	4	5	7	7	4	7	3	2	7	7	7	5	7	1	5	3	4	5	5	5	5	5	5	5	5	5	5	5	5	4	4	3	3	4	3	4	4	3	7	7
5	1	1	6	7	7	7	6	6	6	5	5	5	5	5	4	4	4	7	7	7	4	7	7	5	4	4	4	5	5	5	5	5	5	5	5	5	5	3	3	3	5	5	5	5	5	5	5	4	4
5	2	1	7	7	7	7	5	7	7	6	7	7	5	6	5	5	5	7	7	7	7	7	7	4	4	5	4	5	5	5	5	5	5	5	5	5	5	5	5	5	5	5	5	5	5	5	5	7	7
5	2	1	6	7	6	6	7	6	7	6	5	6	7	7	6	6	6	7	7	7	7	7	6	5	4	4	4	5	5	5	5	5	5	5	5	5	5	2	5	4	5	5	5	5	5	5	5	6	6
5	1	1	6	6	6	6	6	5	6	6	2	6	6	6	6	6	6	6	6	6	5	6	6	5	5	5	5	5	5	5	5	4	4	5	4	5	5	2	2	4	4	2	4	4	4	4	4	5	5
5	1	1	7	7	7	7	7	7	7	7	7	7	7	7	7	7	7	1	7	7	7	3	7	5	3	5	5	5	5	5	5	5	5	4	5	5	5	4	4	4	4	4	4	4	4	4	4	7	7
5	1	1	7	7	7	7	7	7	7	7	7	7	7	7	7	7	7	7	7	7	6	7	5	4	5	4	5	5	5	5	5	4	5	5	5	5	5	5	5	5	5	5	5	5	5	5	5	7	7
5	2	1	7	7	7	7	7	7	7	6	7	7	7	4	7	7	7	3	4	4	7	5	4	5	3	5	5	5	5	4	5	5	5	5	5	5	5	5	5	5	5	5	5	5	5	5	5	6	6
5	2	1	7	7	7	7	7	7	7	7	7	7	7	3	3	3	7	5	5	5	7	7	5	4	5	4	5	5	5	5	5	5	5	5	5	5	5	4	4	5	5	4	5	5	3	5	5	7	7
5	1	1	7	7	7	4	4	4	4	4	4	4	3	2	4	4	5	1	7	7	4	7	1	3	5	5	5	5	5	5	5	5	5	5	5	5	5	4	4	4	4	4	4	4	4	4	4	6	6
5	2	1	7	6	4	7	6	5	7	6	7	7	6	4	5	5	5	6	7	7	6	7	6	4	4	5	5	5	5	5	5	5	5	5	5	5	5	3	3	3	5	4	4	3	4	5	3	7	7
5	2	1	5	6	6	5	6	6	4	4	5	4	6	4	6	6	6	7	7	7	7	7	7	5	3	5	5	5	5	5	5	5	5	5	5	5	5	5	5	1	5	5	5	1	5	1	1	7	7
5	1	1	7	6	5	7	6	7	7	7	7	6	7	7	6	7	7	7	7	7	7	7	7	4	5	4	5	5	5	5	5	5	5	5	5	5	5	4	1	3	5	5	5	5	5	5	5	7	7
5	2	1	7	7	7	7	7	7	7	7	7	7	7	7	7	7	7	7	7	7	7	7	7	5	5	5	4	4	5	5	5	5	5	5	5	5	5	4	4	4	4	5	5	4	5	4	4	7	7
5	2	1	7	7	7	7	7	7	7	6	7	7	6	7	7	7	7	7	7	7	7	7	7	5	4	5	5	5	5	5	5	5	5	4	5	5	5	5	5	3	4	5	5	3	5	4	3	7	7
5	2	1	7	7	7	5	7	7	4	6	7	4	7	4	4	4	4	2	2	2	6	2	2	4	5	5	5	5	5	5	5	5	5	5	5	5	5	5	5	4	5	5	5	4	4	4	3	4	4
5	1	1	7	7	7	7	7	7	7	7	7	7	7	7	5	5	4	7	7	7	5	7	7	5	4	5	5	5	5	5	5	5	5	5	5	5	5	5	5	5	5	5	5	4	4	5	5	5	5
5	2	1	7	7	7	7	7	7	7	7	7	6	7	7	5	5	5	6	7	7	6	7	7	4	5	5	5	5	5	5	5	5	5	5	5	5	5	5	5	5	5	5	5	5	5	5	5	7	7
5	2	1	7	7	6	7	7	7	6	7	7	7	6	7	5	5	5	7	7	7	7	7	1	5	5	5	5	5	5	5	5	5	5	5	5	5	4	5	5	5	5	5	5	4	5	4	4	7	7
5	1	1	6	6	6	7	6	6	6	4	4	1	4	1	5	7	3	6	6	6	1	7	7	5	5	5	5	5	5	5	5	5	5	5	5	5	4	4	5	5	5	5	5	5	5	5	5	2	2
5	2	1	1	7	6	6	7	7	7	7	7	7	7	6	6	6	6	7	7	7	6	7	7	5	4	5	5	5	5	5	5	5	5	5	5	5	5	2	5	3	5	5	5	5	5	5	5	6	6
5	1	1	6	6	6	6	6	6	6	6	6	6	6	6	6	6	6	7	6	6	7	7	5	5	5	4	5	5	5	5	5	5	5	5	5	5	5	5	5	5	5	5	4	4	5	5	5	6	6
5	1	1	7	7	7	7	7	7	7	7	7	7	7	6	6	6	6	6	6	6	6	7	7	5	4	5	5	5	5	5	5	5	5	5	5	5	5	5	4	5	5	5	5	5	5	5	5	6	6
5	1	1	6	7	7	6	7	7	6	7	7	6	7	7	7	6	6	7	7	7	7	7	7	4	5	5	5	5	5	5	5	5	5	5	5	5	5	5	5	5	5	5	5	5	5	5	5	7	7
5	2	1	7	6	7	7	7	6	7	5	6	7	7	7	7	6	7	7	7	7	7	7	5	5	5	5	5	5	5	5	5	4	5	5	5	5	5	5	5	4	4	5	5	4	5	5	5	6	6
5	2	1	6	7	7	6	7	7	6	4	7	6	7	7	6	7	7	7	7	7	7	7	7	5	4	5	5	5	5	5	5	5	5	5	5	5	5	5	5	5	5	5	5	5	5	5	5	7	7
5	1	1	6	6	7	7	6	7	7	6	7	7	7	7	7	7	7	7	7	6	7	7	7	5	4	5	5	5	5	5	5	5	5	5	5	5	5	4	5	3	5	1	5	5	5	5	5	7	7
5	2	1	7	7	7	7	7	7	7	7	7	7	7	7	7	7	7	7	1	1	7	7	7	4	5	5	5	5	5	5	5	5	5	5	5	5	5	5	5	5	5	5	5	5	5	5	5	7	7
5	1	1	7	7	7	7	7	7	6	6	7	7	7	6	2	1	1	7	7	7	7	7	7	5	5	5	5	5	5	5	5	5	5	5	5	5	5	5	5	5	5	5	5	5	5	5	5	7	7
5	2	1	7	7	7	6	7	7	7	7	7	7	7	7	3	3	3	5	4	5	7	5	5	5	5	5	5	5	5	5	5	5	5	5	5	5	5	5	5	5	5	5	5	5	5	5	5	5	5
5	1	1	4	7	7	4	7	7	4	7	7	4	7	7	5	5	1	2	3	3	4	3	3	5	5	5	5	5	5	5	5	5	5	5	5	5	5	5	5	5	5	5	5	5	5	5	5	7	7
5	1	1	4	6	7	7	7	7	7	6	6	6	7	6	4	4	4	2	2	2	6	2	2	5	5	5	5	5	5	5	5	5	5	5	5	5	5	4	5	5	5	5	5	5	5	5	5	6	6
5	1	1	2	6	7	4	4	7	4	4	6	4	4	5	4	4	4	7	7	7	4	7	6	5	5	5	5	5	5	5	5	5	5	5	5	5	5	5	5	5	5	5	5	5	5	5	5	4	4
5	1	1	4	4	7	4	4	4	4	4	4	4	4	4	4	4	4	7	1	1	4	7	7	5	5	5	5	5	5	5	5	5	5	5	5	5	5	4	4	4	4	4	4	4	4	4	4	4	4
5	2	1	7	7	7	7	7	7	7	7	7	7	7	7	4	4	4	3	3	3	4	3	3	5	5	5	5	5	5	5	5	5	5	5	5	5	5	3	5	5	4	5	5	5	5	5	4	5	5
5	2	1	7	7	7	7	7	7	7	7	7	7	7	7	4	4	4	6	6	6	4	6	6	5	5	5	5	5	5	5	5	5	5	5	5	5	5	5	5	5	5	5	5	5	5	5	5	7	7
5	1	1	5	6	6	6	6	6	6	6	2	1	1	6	6	7	1	5	7	7	7	2	2	5	5	5	5	5	5	5	5	5	5	5	5	5	5	5	5	5	5	5	5	5	5	5	5	7	7
5	1	1	7	7	7	7	7	7	7	7	7	7	7	7	5	5	5	4	4	4	4	4	4	5	5	5	5	5	5	5	5	5	5	5	5	5	5	5	5	5	5	5	5	5	5	5	5	4	4
5	2	1	7	7	7	7	6	7	7	7	7	7	7	7	5	5	5	7	7	7	5	7	7	5	5	5	5	5	5	5	5	5	5	5	5	5	5	5	5	5	5	5	5	5	5	5	5	7	7
5	1	1	5	7	7	5	7	6	5	6	4	4	7	7	5	5	5	3	3	3	7	3	3	5	5	5	5	5	5	5	5	5	5	5	5	5	5	3	3	5	5	5	5	3	4	3	3	4	4
5	2	1	6	7	6	6	6	7	7	7	5	7	7	4	3	6	7	5	5	5	7	6	5	5	5	5	5	5	5	5	5	5	5	5	5	5	5	5	5	5	5	5	5	5	5	5	5	7	7
5	2	1	7	7	7	7	7	7	7	7	7	7	7	4	6	6	5	7	7	7	7	7	7	5	5	5	5	5	5	5	5	5	5	5	5	5	5	5	5	5	5	5	5	5	5	5	3	7	7
5	2	1	7	7	7	7	7	7	7	7	7	7	7	7	7	5	5	5	5	5	4	5	5	5	5	5	5	5	5	5	5	5	5	5	5	5	5	3	3	3	3	5	5	3	3	3	3	4	4
5	1	1	6	6	6	6	6	7	7	7	7	7	7	7	6	6	6	7	7	7	7	7	7	5	5	5	5	5	5	5	5	5	5	5	5	5	5	5	5	5	5	5	5	5	5	5	5	7	7
5	2	1	7	7	6	6	7	7	6	5	6	5	6	4	6	6	6	7	7	7	7	7	7	5	5	5	5	5	5	5	5	5	5	5	5	5	5	5	5	5	5	5	5	5	5	5	5	7	7
5	2	1	6	6	6	6	6	6	6	6	6	6	6	6	6	6	6	6	6	6	6	6	6	5	5	5	5	5	5	5	5	5	5	5	5	5	5	5	5	5	5	5	5	5	5	5	5	6	6
5	2	1	6	6	6	4	5	7	6	7	6	6	7	6	6	6	6	3	7	7	7	7	7	5	5	5	5	5	5	5	5	5	5	5	5	5	5	4	4	4	4	4	4	4	4	4	4	7	7
5	1	1	7	6	7	6	6	5	6	6	6	7	6	7	6	6	6	7	5	6	7	7	6	5	5	5	5	5	5	5	5	5	5	5	5	5	5	3	4	3	4	4	3	3	4	4	4	7	7
5	1	1	7	7	7	6	7	7	7	6	7	7	7	6	6	6	7	7	3	7	7	7	7	5	5	5	5	5	5	5	5	5	5	5	5	5	5	5	4	4	5	5	4	4	5	5	4	7	7
5	2	1	7	7	7	7	6	7	7	7	7	7	6	7	5	7	7	7	7	7	7	7	7	5	5	5	5	5	5	5	5	5	5	5	5	5	5	1	5	5	5	4	5	5	5	5	5	7	7
5	2	1	7	6	3	6	7	7	6	4	5	7	7	1	6	7	7	7	7	7	7	7	7	5	5	5	5	5	5	5	5	5	5	5	5	5	5	5	5	5	5	5	5	5	5	5	5	7	7
5	2	1	7	7	7	7	7	7	7	7	7	7	7	7	7	7	7	7	7	7	7	7	7	5	5	5	5	5	5	5	5	5	5	5	5	5	5	5	5	5	5	5	5	5	5	5	5	7	7
5	2	1	7	7	7	7	7	7	7	7	7	7	7	7	7	7	7	7	7	7	7	7	7	5	5	5	5	5	5	5	5	5	5	5	5	5	5	5	5	5	5	5	5	5	5	5	5	7	7
5	1	1	7	7	7	7	7	7	7	7	7	7	7	7	7	7	7	7	7	7	7	7	7	5	5	5	5	5	5	5	5	5	5	5	5	5	5	5	5	5	5	5	5	5	5	5	5	7	7
5	2	1	7	6	7	7	7	7	7	7	7	7	7	7	7	7	7	4	4	5	7	4	4	5	5	5	5	5	5	5	5	5	5	5	5	5	5	5	5	5	5	5	5	5	5	5	5	6	6
5	1	1	6	7	6	7	7	7	7	7	7	7	7	7	7	7	7	7	7	7	7	7	7	5	5	5	5	5	5	5	5	5	5	5	5	5	5	5	5	5	5	5	5	5	5	5	5	7	7
5	1	1	7	7	7	7	7	7	7	7	7	7	7	7	7	7	7	7	7	7	7	7	7	5	5	5	5	5	5	5	5	5	5	5	5	5	5	5	5	5	5	5	5	5	5	5	5	7	7
5	1	1	7	7	7	7	7	7	7	7	7	7	7	7	7	7	7	7	7	7	7	7	7	5	5	5	5	5	5	5	5	5	5	5	5	5	5	5	5	5	5	5	5	5	5	5	5	7	7
5	1	2	1	1	2	1	1	1	2	1	1	2	1	1	1	1	1	7	7	7	7	7	7	1	1	1	1	1	1	1	1	1	1	1	1	1	1	1	1	1	1	1	1	2	1	4	1	5	1
5	2	2	2	4	1	1	6	1	1	4	1	1	5	1	7	1	1	1	1	1	1	1	1	1	1	1	1	1	1	1	1	1	1	1	1	1	1	1	1	1	1	1	1	1	1	1	1	6	2
5	1	2	2	7	1	4	3	2	2	3	4	2	4	1	3	5	4	1	1	1	1	1	1	1	1	5	1	1	1	1	1	1	1	1	1	1	1	1	1	1	1	5	1	1	1	1	1	1	4
5	2	2	4	6	4	4	5	4	4	6	4	4	5	4	4	5	4	2	2	2	4	2	2	3	1	3	1	2	1	1	1	1	1	2	1	1	1	3	3	1	1	3	3	1	3	3	3	4	4
5	2	2	3	6	4	1	3	4	2	2	1	1	1	5	5	5	3	5	5	4	7	1	1	1	1	1	1	1	2	2	1	1	2	1	1	4	1	1	1	1	1	4	2	1	1	1	1	6	6
5	2	2	4	5	3	2	2	2	2	2	2	2	3	2	4	4	4	2	2	2	1	2	2	3	3	4	2	2	2	2	2	2	1	1	1	1	1	2	2	2	1	3	3	3	2	2	1	4	2
5	2	2	5	6	4	4	4	4	4	1	4	1	4	1	4	4	4	3	1	4	4	3	1	3	1	3	2	3	3	3	1	3	1	3	1	1	1	3	3	2	3	3	2	1	3	3	3	4	4
5	2	2	3	3	2	2	3	3	6	3	1	6	5	5	7	4	7	2	6	2	4	6	3	4	4	1	1	1	1	2	2	2	2	2	2	2	3	1	4	1	4	1	1	1	2	3	4	3	3
5	1	2	7	7	6	6	6	6	6	7	6	6	7	6	1	1	1	4	2	1	1	4	4	2	1	5	2	4	4	2	3	2	1	1	1	1	3	5	3	3	3	5	4	3	3	3	3	6	6
5	1	2	4	5	5	4	3	5	3	4	4	3	5	4	2	4	4	4	5	5	2	2	3	2	2	2	2	2	3	2	2	2	3	4	3	4	3	3	1	3	3	1	2	2	2	1	1	4	4
5	2	2	3	3	2	2	2	2	2	2	3	2	3	3	3	3	3	3	3	4	3	3	3	3	2	3	2	3	2	3	2	3	2	2	2	3	5	3	3	3	3	3	3	3	3	2	2	7	3
5	2	2	5	6	5	5	6	7	4	4	5	4	5	5	3	3	3	4	4	4	4	3	4	3	2	2	2	3	3	2	3	2	2	4	3	3	3	4	2	4	3	3	4	3	3	3	3	2	4
5	1	2	3	4	5	4	4	3	4	4	3	3	4	3	5	3	3	3	3	3	4	4	4	3	1	3	2	2	3	3	3	3	3	3	3	2	3	3	3	3	3	3	3	3	3	3	3	5	4
5	1	2	6	7	6	4	6	6	5	5	4	7	4	4	1	1	1	4	1	1	7	1	1	1	1	1	1	4	4	5	3	3	3	5	4	1	2	4	4	2	2	1	4	1	2	1	2	1	7
5	2	2	5	7	7	6	7	7	7	6	5	5	7	7	6	6	6	2	2	2	3	2	3	3	3	2	3	3	3	3	2	2	3	3	2	3	3	5	5	5	5	4	5	4	5	5	3	3	5
5	2	2	6	1	4	1	3	7	2	2	6	2	1	5	6	6	6	4	4	5	7	7	1	2	1	3	1	3	3	3	3	3	2	4	4	3	3	3	4	1	3	3	3	3	3	2	3	6	7
5	1	2	5	6	6	4	5	5	5	4	5	5	4	5	6	2	3	7	1	7	4	1	1	2	1	1	3	3	3	3	3	4	3	4	3	3	3	4	3	1	3	3	3	1	5	1	1	3	7
5	2	2	4	5	7	3	5	7	5	2	6	5	1	6	3	6	6	4	5	3	3	5	4	2	2	3	3	1	1	2	5	4	4	4	4	2	2	3	1	3	4	3	3	5	3	4	3	1	4
5	1	2	4	5	3	4	3	6	3	4	2	5	3	4	2	2	2	7	1	1	2	1	2	1	3	3	1	3	4	5	2	1	2	5	3	3	4	3	2	3	3	1	5	3	3	3	3	7	6
5	2	2	6	5	3	4	3	6	4	3	5	4	3	4	5	5	5	6	3	3	4	4	2	2	1	3	2	3	3	3	3	3	3	4	4	3	3	5	5	4	5	4	4	3	5	3	3	7	7
5	2	2	7	7	7	7	7	7	7	7	7	7	7	5	5	6	6	5	6	6	6	6	5	1	1	1	1	5	1	5	1	5	5	3	5	3	3	3	3	3	3	1	1	1	4	5	4	6	6
5	2	2	3	3	3	3	3	3	3	3	3	3	3	3	3	3	3	1	1	1	3	7	4	2	3	3	3	3	3	3	3	3	3	3	3	3	3	3	3	3	3	3	3	3	3	3	3	3	3
5	2	2	1	4	1	1	1	2	1	7	2	1	1	3	3	3	1	1	4	1	3	7	3	3	3	3	3	3	3	3	3	3	3	3	3	3	3	1	3	3	3	4	4	3	3	3	3	4	4
5	2	2	7	7	7	6	6	6	5	4	5	4	4	5	2	3	3	3	4	4	4	5	4	3	3	3	3	3	3	3	3	3	3	3	3	3	3	3	3	3	3	3	3	3	3	3	3	5	5
5	2	2	4	3	3	4	2	4	4	4	4	4	4	3	3	3	3	1	1	1	4	1	1	3	3	3	3	3	3	3	3	3	3	3	3	3	3	3	3	3	3	3	3	3	3	3	3	4	4
5	1	2	4	5	5	3	3	2	3	1	3	1	5	2	4	5	1	5	5	5	4	4	1	4	1	2	2	2	4	4	3	4	4	5	3	2	2	3	2	1	1	3	4	2	1	2	2	3	3
5	2	2	4	5	2	2	2	2	2	2	2	2	2	2	5	4	3	4	4	4	5	4	4	3	3	3	3	3	3	3	3	3	3	3	3	3	3	2	4	2	4	4	4	4	4	2	2	5	5
5	2	2	4	6	6	6	6	6	6	6	6	6	6	6	4	4	4	1	1	1	4	1	1	3	3	3	3	3	3	3	3	3	3	3	3	3	3	3	3	3	3	3	3	3	3	3	3	5	5
5	2	2	7	7	7	7	7	7	7	7	6	4	7	4	5	5	4	7	7	7	6	7	7	4	3	3	3	3	3	3	3	3	3	2	3	3	3	3	3	3	4	4	4	3	4	3	2	7	7
5	1	2	4	5	4	5	4	2	4	4	4	4	5	4	5	5	5	2	3	2	4	3	3	3	3	3	3	3	3	3	3	3	3	3	3	3	3	3	3	3	3	3	3	3	3	3	3	5	5
5	2	2	4	6	5	4	6	5	4	4	4	4	5	4	5	5	5	7	7	7	5	6	5	3	3	3	3	3	3	3	3	3	3	3	3	3	3	3	3	3	3	3	3	3	3	3	3	6	6
5	2	2	7	6	7	6	7	1	7	6	6	7	7	6	4	6	5	5	3	4	7	7	5	3	3	3	3	3	3	3	3	3	3	3	3	3	3	3	3	3	3	3	3	5	5	5	3	7	7
5	1	2	4	3	5	4	3	4	4	2	4	4	3	4	5	5	5	2	3	1	4	3	2	3	3	3	3	3	3	3	3	3	3	3	3	3	3	2	2	3	3	2	3	3	3	2	2	6	6
5	2	2	4	5	5	3	5	5	4	2	3	3	5	5	3	3	3	6	6	6	5	4	4	2	2	3	3	3	3	3	3	3	3	4	4	4	3	3	3	2	2	3	3	3	3	2	3	3	3
5	2	2	6	6	3	3	5	1	1	3	3	2	6	1	3	5	5	6	6	6	4	6	6	3	5	1	3	3	3	4	3	3	3	3	3	3	3	1	3	2	1	1	1	2	1	1	1	4	4
5	1	2	5	6	3	3	5	5	4	4	4	3	3	3	5	5	5	6	4	5	5	4	4	3	1	3	4	3	4	4	4	4	3	1	3	3	3	4	5	3	4	4	4	3	4	1	1	7	7
5	1	2	6	6	6	7	7	5	7	6	5	3	5	6	5	5	5	7	4	5	3	6	4	2	1	3	3	5	3	3	3	3	4	3	3	4	3	1	2	3	1	2	3	4	3	3	3	7	7
5	2	2	5	4	5	5	5	5	5	5	5	5	5	5	5	5	5	7	7	7	5	7	7	4	3	3	3	3	3	3	4	3	3	3	3	3	3	3	4	4	4	4	4	4	4	4	4	5	5
5	2	2	6	6	7	3	7	6	4	5	6	3	6	6	5	5	5	4	4	4	5	4	4	3	2	3	2	4	4	3	3	3	3	4	3	3	4	3	3	3	3	4	4	3	3	3	3	5	5
5	2	2	5	6	4	5	6	4	5	5	3	5	5	4	4	4	3	3	3	3	4	4	1	2	2	4	4	4	4	3	3	2	3	4	4	3	3	4	3	2	3	4	2	2	2	1	1	5	5
5	2	2	4	6	7	4	4	6	4	6	4	4	6	6	5	5	3	3	3	3	4	1	3	3	2	3	3	4	4	4	4	3	3	3	3	3	3	3	4	2	3	3	3	3	3	3	3	4	4
5	2	2	5	6	6	5	6	6	5	6	6	5	5	5	5	5	5	1	3	3	5	7	3	4	4	4	3	3	3	3	3	3	3	3	3	3	3	4	4	3	3	3	3	3	3	3	3	5	5
5	1	2	6	5	5	4	6	4	5	4	5	2	1	2	5	3	3	7	7	1	4	7	1	5	3	5	5	3	3	2	3	3	3	3	2	3	3	5	3	2	2	5	5	2	3	4	4	6	6
5	2	2	5	5	2	4	4	5	4	3	4	3	4	4	4	4	4	7	7	7	7	7	7	5	5	3	3	3	3	3	3	3	3	3	3	3	3	5	5	5	3	5	5	5	5	5	5	7	7
5	2	2	6	6	6	6	5	6	5	4	5	5	6	5	4	5	4	5	4	1	4	3	2	4	3	4	3	3	3	3	4	3	3	3	4	3	3	5	5	4	5	5	4	5	4	3	3	6	6
5	2	2	6	7	7	6	5	5	4	4	4	4	6	4	5	4	4	2	2	2	4	2	1	3	3	3	3	3	4	3	4	4	3	4	3	3	3	3	3	3	4	3	3	3	4	3	3	6	6
5	1	2	4	7	7	6	7	6	5	6	4	4	6	4	5	4	5	4	5	4	4	4	4	4	3	3	3	3	4	3	4	4	3	3	3	3	3	3	3	3	4	4	3	3	3	5	3	4	4
5	1	2	3	6	3	4	6	3	4	6	4	6	6	6	6	5	5	6	6	6	6	6	2	1	3	3	3	4	4	4	3	3	3	4	3	4	4	3	3	3	3	3	3	3	4	1	3	6	6
5	2	2	6	6	7	6	5	6	5	4	6	6	7	6	6	6	6	7	5	5	6	4	3	3	3	3	3	3	5	4	3	3	3	4	3	3	3	5	5	3	5	5	3	3	5	3	3	6	6
5	2	2	6	6	6	3	5	7	3	4	4	3	5	6	3	3	3	3	3	4	3	3	2	5	3	3	2	4	4	3	3	3	3	3	4	4	3	2	3	2	3	4	4	3	3	2	2	7	7
5	2	2	7	6	6	6	6	7	7	6	6	6	6	6	3	3	4	4	4	4	4	1	1	5	3	4	3	3	3	3	3	3	3	4	4	3	3	3	3	3	3	4	4	3	3	3	3	7	7
5	2	2	7	6	6	7	6	5	6	6	5	6	6	5	2	5	3	6	6	6	4	6	6	3	1	3	1	4	5	3	4	4	4	3	4	4	4	2	2	2	3	3	3	3	3	3	3	6	6
5	1	2	5	7	7	4	6	5	3	4	5	3	5	5	4	3	3	2	5	4	4	4	5	3	3	3	3	3	3	3	3	3	4	4	4	4	4	5	4	4	3	4	4	3	3	3	3	4	4
5	1	2	7	7	7	6	7	7	6	5	5	6	3	3	2	5	5	6	6	6	6	6	6	4	4	4	3	3	4	3	4	3	3	3	3	3	3	1	1	1	3	3	3	5	5	3	3	6	6
5	2	2	4	6	6	5	6	6	6	6	6	4	6	6	5	4	4	7	1	1	1	7	7	5	3	3	3	3	3	3	3	3	3	3	4	4	4	3	3	3	3	3	3	3	3	3	3	1	1
5	2	2	6	7	6	5	4	5	4	4	6	5	4	5	5	5	5	4	4	5	5	4	5	3	3	4	2	3	4	3	3	3	4	4	5	3	3	3	4	3	3	4	4	3	3	3	4	5	5
5	2	2	4	5	3	4	4	3	4	6	5	4	5	5	6	6	6	4	4	4	5	4	4	3	3	3	3	4	3	4	4	4	3	3	3	4	3	3	3	3	4	5	4	5	5	3	3	4	4
5	2	2	4	4	4	5	7	3	5	4	5	5	5	3	4	5	2	5	5	3	4	4	1	3	3	5	3	3	5	3	3	3	3	5	3	3	3	3	3	3	3	3	3	3	1	3	3	7	7
5	2	2	6	5	4	3	4	5	4	4	4	4	4	4	5	4	3	5	5	4	4	4	5	4	3	3	3	3	3	3	4	4	4	4	4	3	3	4	4	3	3	3	3	3	3	4	1	4	4
5	2	2	3	6	6	4	6	5	4	4	4	4	5	4	3	5	4	4	4	4	5	4	4	4	4	4	3	3	3	3	3	3	3	3	4	4	4	5	3	2	3	3	5	3	3	3	3	5	5
5	1	2	5	7	5	4	6	5	5	6	6	5	5	5	6	6	5	6	6	6	6	6	5	3	3	4	4	3	4	4	3	4	3	3	3	3	4	5	4	5	5	3	4	3	4	3	3	6	6
5	1	2	3	3	6	6	3	4	3	4	4	6	4	6	6	7	7	7	7	7	4	4	4	5	3	3	4	4	3	3	3	3	4	4	3	3	3	3	2	2	3	1	1	3	3	3	1	4	4
5	2	2	4	6	5	5	5	6	5	4	6	5	5	5	3	3	3	5	5	5	4	4	4	3	3	2	2	3	4	4	4	4	4	4	4	4	4	3	3	3	3	4	4	2	2	3	3	5	5
5	1	2	5	2	6	6	3	5	3	3	2	3	6	6	5	5	5	3	3	4	6	4	4	3	3	3	3	4	4	3	3	3	4	4	4	4	4	3	3	3	3	3	3	3	3	3	3	5	5
5	1	2	4	6	5	4	6	6	4	6	3	5	6	2	5	5	5	6	5	5	6	6	4	3	1	3	1	2	4	4	4	4	3	5	5	5	5	1	1	1	4	5	5	1	4	3	1	7	7
5	1	2	5	5	4	4	5	7	4	5	4	5	7	5	5	6	4	5	5	4	6	3	1	3	2	2	2	3	4	4	3	2	4	5	5	5	5	5	5	4	5	5	5	3	5	5	3	6	6
5	2	2	5	5	4	6	5	5	6	4	5	5	5	4	5	5	5	3	5	6	5	3	2	3	3	3	3	4	4	4	3	3	3	4	4	4	4	3	3	3	4	4	4	3	3	3	3	6	6
5	2	2	6	5	5	4	5	5	5	4	4	5	4	5	5	5	6	6	7	6	6	3	3	4	2	3	3	4	4	3	3	4	4	4	4	3	4	3	4	3	4	3	3	3	4	3	3	6	6
5	2	2	6	6	7	5	7	6	5	4	5	6	6	6	5	5	6	7	5	6	5	5	3	3	3	4	3	4	4	4	3	4	3	4	3	4	3	5	3	3	3	4	3	3	3	3	4	5	5
5	1	2	2	6	6	3	6	2	3	4	3	3	6	4	5	5	6	5	4	4	6	6	3	4	3	4	3	4	4	2	2	3	4	5	3	4	4	1	5	1	4	5	5	3	5	2	1	1	1
5	2	2	6	7	5	5	4	5	6	4	3	6	4	2	6	5	6	1	2	2	6	4	3	4	5	5	3	3	5	3	4	3	3	5	3	2	1	3	3	1	2	3	5	2	3	1	1	5	5
5	1	2	4	6	6	6	6	6	6	4	6	6	5	6	6	6	6	7	7	7	6	7	7	3	4	4	3	3	4	3	3	3	4	4	3	4	4	3	3	3	4	4	3	3	3	4	3	6	6
5	1	2	6	7	7	5	6	6	6	6	6	6	7	6	5	5	5	5	5	5	5	5	5	4	4	4	3	4	4	4	3	4	3	3	4	3	3	4	5	4	4	5	4	4	4	4	3	4	4
5	1	2	4	6	5	4	5	5	4	4	3	3	5	5	5	5	6	7	7	7	6	7	6	3	3	3	3	3	3	4	4	4	4	4	4	4	4	3	3	2	3	4	4	3	4	4	2	6	6
5	1	2	7	7	7	7	4	1	7	4	1	1	4	7	7	7	7	7	7	7	7	7	7	5	5	3	5	5	3	1	5	1	5	5	1	5	1	1	1	5	5	1	1	5	5	3	5	3	3
5	1	2	4	4	5	4	4	4	4	5	4	4	5	5	5	3	3	4	4	4	4	4	4	3	3	3	3	3	4	4	4	4	4	4	4	4	4	3	3	4	3	3	3	3	3	3	3	5	5
5	2	2	6	6	5	4	7	3	4	4	4	4	4	4	3	5	3	2	3	7	4	2	2	5	4	4	3	3	4	4	4	2	3	3	4	4	4	1	2	1	1	2	3	1	1	1	1	4	4
5	1	2	5	7	3	6	5	5	4	7	6	4	7	7	4	4	4	1	7	6	4	5	3	3	3	3	5	3	3	3	3	3	3	5	5	5	4	5	3	5	3	3	5	5	4	4	4	5	5
5	2	2	6	1	6	6	6	7	6	4	4	6	4	6	5	5	5	7	7	7	4	4	5	4	3	4	3	4	4	4	3	3	4	3	4	4	4	3	4	3	3	4	3	3	3	3	3	4	4
5	2	2	6	7	7	6	6	7	6	7	6	6	7	7	5	5	5	1	2	2	4	5	5	5	1	3	3	4	4	4	3	3	3	5	5	3	5	5	4	4	5	4	5	4	4	4	4	4	4
5	1	2	4	6	7	4	7	7	5	4	6	4	7	7	5	7	5	7	7	7	5	7	7	5	1	3	3	3	5	4	5	5	5	3	3	3	3	5	3	5	3	5	5	3	5	3	3	6	6
5	1	2	6	3	3	5	2	2	4	1	1	5	3	1	6	6	5	7	7	7	5	7	5	5	2	1	1	5	5	5	5	3	4	3	4	4	4	1	1	2	3	1	1	4	1	3	3	5	5
5	1	2	6	5	6	4	5	6	5	3	5	4	3	4	4	4	4	4	3	1	5	4	1	3	1	4	3	4	4	4	4	4	3	4	4	5	5	3	3	3	3	4	4	3	4	3	2	6	6
5	2	2	5	6	7	4	4	4	4	4	5	4	5	4	4	5	4	6	6	6	7	6	6	3	3	3	4	4	4	3	5	4	5	3	3	3	5	4	3	3	4	4	3	3	4	3	3	4	4
5	1	2	5	6	6	5	6	7	5	5	5	5	6	5	6	6	5	5	6	6	6	6	6	4	4	3	3	3	4	4	4	3	4	4	4	4	4	3	3	3	3	5	3	3	4	3	3	6	6
5	1	2	7	7	6	7	6	6	7	6	7	7	6	4	7	7	7	5	4	7	4	6	3	3	4	4	3	4	3	4	4	3	3	4	4	4	5	2	3	3	4	4	4	3	4	3	3	7	7
5	2	2	3	7	7	7	6	5	6	5	5	5	6	6	1	2	4	7	7	1	4	3	3	2	2	2	4	4	4	4	4	5	5	5	5	3	4	4	2	2	4	4	5	1	5	5	3	4	4
5	2	2	6	6	6	6	6	6	6	6	6	6	6	6	5	5	5	3	5	5	5	4	4	4	3	3	3	4	4	4	4	4	4	4	4	4	4	3	3	3	3	4	4	4	4	4	4	5	5
5	2	2	6	6	6	6	6	6	5	5	6	6	6	4	5	5	5	5	5	5	5	4	4	3	4	3	3	4	4	4	4	4	4	4	4	4	4	4	4	4	4	4	4	4	4	4	4	6	6
5	1	2	6	6	6	5	5	6	5	5	6	5	6	5	5	5	6	5	5	5	6	6	6	3	4	4	2	4	4	4	4	4	4	4	4	4	4	4	4	4	4	5	4	4	4	4	4	5	5
5	1	2	6	6	6	4	6	6	4	6	6	6	6	6	5	6	6	3	3	3	6	7	3	4	3	4	3	3	4	4	4	4	4	4	4	4	4	3	3	3	3	3	3	3	3	3	3	6	6
5	2	2	5	7	7	7	7	6	6	6	6	6	6	6	6	6	6	7	7	7	7	7	7	4	3	4	3	4	3	4	4	4	4	4	4	4	4	4	5	3	4	3	3	3	3	3	3	7	7
5	2	2	6	6	6	6	6	6	3	6	4	3	6	6	6	6	6	7	4	6	6	6	7	4	3	4	4	4	4	4	4	3	3	4	4	4	4	4	4	3	4	4	5	4	4	4	3	6	6
5	1	2	6	6	6	6	6	5	6	4	4	6	6	5	6	6	6	7	7	7	6	7	7	2	1	4	3	4	5	4	4	4	5	5	4	4	4	3	1	2	4	3	3	2	4	1	1	4	4
5	2	2	6	6	6	6	6	6	6	6	6	6	6	6	2	2	2	2	2	2	4	2	3	2	4	4	4	4	4	4	4	4	4	4	4	4	4	3	2	2	4	4	4	4	4	4	5	4	4
5	1	2	7	7	5	5	6	6	5	7	5	5	6	4	3	3	3	7	7	7	5	7	7	2	2	2	2	5	4	4	5	5	5	3	5	5	5	2	2	5	5	3	3	4	5	4	5	7	7
5	2	2	6	7	5	5	5	7	5	4	4	4	5	5	5	4	5	3	4	4	5	4	4	3	3	4	4	4	4	4	4	4	4	4	4	4	4	4	4	3	4	4	4	3	4	3	3	4	4
5	2	2	7	7	6	4	7	7	4	7	7	5	7	6	5	5	5	7	5	6	5	4	5	4	4	5	3	3	5	3	2	5	3	5	5	4	3	5	3	2	5	5	5	1	5	3	2	3	3
5	1	2	6	7	5	5	6	3	4	5	4	4	6	3	5	5	5	6	5	5	7	5	4	4	3	3	3	4	2	4	4	3	4	5	5	5	5	3	4	3	4	2	3	2	4	4	3	7	7
5	1	2	2	6	2	1	6	5	2	1	1	1	6	1	5	5	5	6	6	6	5	7	6	3	3	4	4	4	4	4	4	4	4	4	4	4	4	3	3	3	4	3	3	3	3	3	3	5	5
5	1	2	7	7	4	7	7	6	7	4	7	6	4	1	6	6	5	5	5	7	3	1	1	2	4	4	4	4	4	4	4	4	4	4	4	4	4	5	5	5	5	5	5	5	5	5	5	7	7
5	2	2	6	7	7	6	6	7	6	6	6	4	7	6	6	6	6	3	3	3	6	7	4	4	4	4	3	4	4	4	4	3	4	4	4	4	4	4	5	4	4	5	5	4	4	4	5	6	6
5	2	2	6	6	6	6	6	6	6	6	6	6	6	6	3	3	3	7	5	5	6	7	5	3	4	4	4	4	4	4	4	4	4	4	4	4	4	5	5	4	4	4	4	4	4	4	4	5	5
5	2	2	6	4	6	2	5	7	3	4	4	4	6	7	1	3	5	3	7	7	7	7	5	3	3	3	2	5	5	3	3	5	4	5	5	4	5	4	4	1	5	5	5	3	5	3	3	4	4
5	2	2	4	5	6	4	5	5	4	5	5	4	5	5	5	5	5	5	6	6	6	6	6	3	4	4	4	4	4	4	4	4	4	4	4	4	4	5	4	5	3	5	5	5	5	3	3	7	7
5	1	2	4	7	6	6	6	7	6	5	6	6	5	7	6	5	5	3	3	1	6	5	5	4	4	4	5	4	5	3	4	3	4	2	4	4	5	5	5	5	5	5	1	5	5	5	5	1	1
5	1	2	7	6	6	6	6	5	3	4	2	2	6	3	6	5	5	3	3	3	5	3	3	4	2	4	2	4	5	4	5	5	4	4	4	4	4	1	1	1	1	4	5	3	3	3	3	7	7
5	1	2	6	5	6	3	1	5	4	1	5	2	3	3	5	6	5	7	5	7	6	7	7	3	3	2	2	4	4	4	4	4	5	5	5	5	5	3	3	3	3	3	3	3	3	4	3	7	7
5	2	2	5	5	3	5	5	3	5	5	5	5	5	5	3	3	3	7	7	7	5	7	7	4	4	4	4	4	4	4	4	4	4	4	4	4	4	4	4	4	4	4	4	4	4	4	4	3	3
5	1	2	7	4	6	4	4	3	6	4	3	4	4	4	3	3	3	4	4	4	4	4	4	5	3	5	3	3	5	4	4	4	4	4	4	4	4	4	4	3	4	5	5	3	4	3	3	7	7
5	2	2	6	7	7	7	6	7	7	7	6	6	7	7	3	5	1	4	7	5	7	7	1	5	1	4	4	5	5	3	5	3	5	1	5	5	5	4	3	3	5	4	3	1	5	3	1	4	4
5	1	2	5	7	7	5	6	6	6	5	5	5	5	5	5	5	4	1	7	7	5	7	7	4	4	4	4	4	4	4	4	4	4	4	4	4	4	4	1	4	1	1	1	1	1	4	4	5	5
5	2	2	6	7	6	4	7	4	3	6	4	4	7	6	3	6	5	2	3	2	4	2	5	3	3	5	5	5	4	4	3	4	4	4	4	3	5	4	3	3	4	3	4	3	4	4	3	6	6
5	2	2	5	7	5	4	6	4	6	1	4	5	6	6	5	6	3	7	6	7	7	7	5	5	3	4	3	3	5	4	4	4	4	5	4	4	4	3	3	3	3	4	3	3	4	3	3	7	7
5	1	2	6	6	6	6	6	6	6	5	6	6	6	5	5	5	5	6	6	6	6	5	6	4	4	4	4	4	4	4	4	4	4	4	4	4	4	4	4	3	4	4	4	4	4	4	4	6	6
5	2	2	5	5	5	5	5	5	5	5	5	5	5	5	5	5	5	4	4	4	5	4	4	4	4	4	4	4	4	4	4	4	4	4	4	4	4	4	4	3	3	4	4	3	4	3	3	5	5
5	1	2	6	7	6	6	6	6	6	6	6	6	6	6	5	5	5	7	7	7	6	7	7	5	4	4	3	4	4	4	4	4	4	4	4	4	4	3	3	3	3	4	4	3	4	3	3	6	6
5	2	2	7	6	6	5	6	6	6	5	6	5	7	4	5	5	6	4	4	4	5	4	5	4	4	4	4	4	4	4	4	4	4	4	4	4	4	3	2	3	4	4	4	3	4	4	4	6	6
5	2	2	5	6	6	4	6	7	4	6	6	3	7	7	5	5	6	6	5	5	7	5	5	4	5	3	3	4	5	4	4	4	3	4	3	5	5	5	4	3	5	4	5	4	5	3	3	6	6
5	2	2	6	6	6	6	6	6	6	6	6	6	6	6	6	6	6	2	2	2	6	2	2	4	4	4	4	4	4	4	4	4	4	4	4	4	4	3	3	5	4	5	5	4	4	4	4	6	6
5	1	2	6	6	6	6	6	6	6	6	6	6	6	6	6	6	6	5	5	5	6	5	5	4	4	4	4	4	4	4	4	4	4	4	4	4	4	4	4	4	4	4	4	4	4	4	4	6	6
5	2	2	6	4	7	6	4	7	6	6	6	6	4	6	6	6	6	1	7	7	6	7	6	4	4	4	4	4	4	4	4	4	4	4	4	4	4	5	4	4	5	5	4	4	4	4	4	6	6
5	2	2	6	6	3	4	5	6	5	4	4	4	6	3	6	5	7	6	6	6	2	3	5	2	5	5	4	4	4	4	4	4	4	4	4	4	4	5	5	4	4	5	5	4	4	4	3	6	6
5	1	2	7	7	6	6	7	7	6	7	7	7	7	6	6	6	6	7	6	7	7	7	6	4	3	4	3	1	5	4	4	4	5	5	5	5	4	5	5	4	5	5	4	4	5	5	4	7	7
5	1	2	7	7	6	7	7	7	7	7	7	7	7	7	7	7	7	7	7	7	7	7	5	4	4	4	4	4	4	4	4	4	4	4	4	4	4	4	4	4	4	3	4	4	3	3	3	6	6
5	1	2	5	5	7	4	6	7	4	4	3	5	6	7	7	7	7	7	7	7	7	7	7	3	2	5	2	3	5	4	2	5	5	5	5	5	5	2	5	3	5	5	3	3	5	2	2	3	3
5	2	2	6	6	3	6	4	6	6	3	4	6	6	3	2	2	2	3	7	7	6	7	3	5	3	4	4	5	4	4	4	4	4	4	4	4	4	4	4	4	4	4	5	4	4	4	4	6	6
5	1	2	6	7	7	5	7	6	6	4	6	4	7	6	4	4	4	1	1	1	4	1	1	3	3	3	4	5	4	4	4	4	4	5	5	4	5	4	4	3	4	4	4	3	5	4	3	6	6
5	1	2	6	7	6	7	4	6	4	4	6	4	5	4	5	5	5	6	6	7	4	6	6	5	3	5	3	4	5	4	5	5	3	4	3	5	3	5	5	3	3	5	5	3	3	3	3	6	6
5	2	2	6	6	5	4	6	6	4	2	6	7	6	4	4	6	6	6	7	7	4	1	1	3	3	5	3	3	5	3	3	4	5	5	5	5	5	3	5	3	3	5	5	5	5	3	2	2	2
5	2	2	6	7	5	5	6	6	5	7	6	3	6	4	5	6	6	3	3	3	7	7	5	4	3	4	3	4	4	4	4	4	4	4	5	5	5	3	4	4	5	5	5	4	5	4	4	6	6
5	2	2	3	7	7	7	7	7	7	6	7	6	7	4	5	6	6	5	5	5	7	7	5	1	1	1	4	5	5	5	5	5	5	5	5	5	5	5	5	5	5	5	5	5	5	5	5	7	7
5	2	2	6	7	6	5	4	5	6	4	3	5	5	6	6	6	7	4	6	7	6	7	4	5	5	3	4	5	5	3	3	4	5	4	3	3	5	4	2	5	4	5	5	5	5	4	5	7	7
5	2	2	6	6	5	6	4	1	5	1	2	4	4	3	5	5	3	1	3	3	4	1	1	4	2	2	3	5	5	3	5	5	5	4	5	5	5	3	4	3	4	4	4	3	4	4	3	4	4
5	2	2	4	4	4	4	4	4	4	4	4	4	4	4	6	5	5	4	4	4	4	4	4	3	2	4	4	4	4	4	5	4	5	4	5	5	5	5	5	5	5	5	5	5	5	5	5	4	4
5	2	2	6	2	6	6	6	6	6	5	5	4	6	6	2	5	5	5	4	5	5	2	4	5	4	4	4	4	4	4	4	4	4	5	5	4	4	3	3	3	3	4	4	3	4	3	3	6	6
5	2	2	5	7	7	4	6	5	4	4	5	4	6	1	4	5	5	6	2	2	6	7	7	4	4	3	5	5	4	5	4	4	4	5	5	4	4	4	3	5	5	4	4	5	5	4	4	7	7
5	2	2	4	6	7	4	7	5	4	4	5	4	7	5	5	5	5	3	3	3	4	3	3	3	3	3	4	5	5	5	5	5	3	5	4	5	5	3	3	3	3	4	5	3	3	5	3	6	6
5	1	2	5	7	5	6	7	6	6	6	6	6	7	5	6	6	6	5	5	5	6	5	5	4	4	4	3	4	5	4	4	4	4	5	5	5	5	5	5	4	5	5	5	4	5	4	4	6	6
5	2	2	7	7	7	4	5	7	4	4	7	6	6	6	7	6	5	7	5	5	7	7	5	5	4	4	3	4	5	4	4	4	4	4	5	5	5	5	4	4	5	4	5	4	5	4	3	7	7
5	1	2	6	7	7	6	7	7	6	6	6	4	7	4	5	5	5	7	5	5	4	2	2	3	3	4	3	5	5	5	4	4	5	5	5	5	5	4	4	4	4	4	4	4	4	4	4	7	7
5	2	2	7	7	7	7	7	7	7	7	7	6	7	7	5	6	6	4	6	7	6	6	5	5	4	4	4	5	5	3	4	4	5	5	5	5	3	5	4	5	5	4	5	5	5	4	5	6	6
5	1	2	4	6	7	4	4	6	4	4	4	4	3	7	3	3	3	5	5	7	4	5	7	5	5	3	4	3	5	5	5	3	5	4	5	5	5	3	1	1	5	5	5	1	3	3	3	7	7
5	1	2	1	7	1	1	2	2	4	7	5	5	7	4	5	4	5	5	5	5	7	5	5	4	5	5	4	5	4	3	5	5	4	5	5	4	4	4	2	5	4	4	2	2	4	4	4	5	5
5	2	2	6	7	6	5	5	7	6	7	7	6	5	5	5	4	5	5	6	4	5	3	4	4	4	4	4	5	4	5	5	5	4	5	5	4	4	2	2	4	4	5	5	2	5	2	2	7	7
5	2	2	7	7	7	7	7	7	7	7	7	7	7	7	7	1	6	7	1	7	7	1	1	4	2	2	4	5	5	5	5	5	5	5	5	5	5	5	5	5	5	5	5	5	5	5	5	7	7
5	2	2	6	7	6	6	7	6	6	6	6	6	7	6	5	5	5	4	4	4	5	4	4	4	5	5	4	5	4	4	4	4	4	5	5	4	5	4	4	4	4	5	5	4	4	4	4	5	5
5	1	2	6	7	7	6	7	4	7	7	6	4	7	6	6	6	5	7	7	7	6	7	7	5	2	5	5	5	5	5	4	3	4	4	5	5	5	5	5	5	5	5	4	4	4	4	4	7	7
5	2	2	6	7	6	6	6	7	6	6	4	4	6	6	6	6	6	7	6	6	6	7	6	4	5	5	4	5	4	5	4	4	4	4	5	5	4	4	5	4	5	5	4	3	4	4	3	7	7
5	2	2	6	6	7	5	6	6	5	4	6	5	7	6	5	5	5	4	4	4	6	4	4	4	5	5	4	4	5	5	5	4	5	5	5	4	4	3	5	3	5	5	5	3	3	3	3	6	6
5	1	2	7	7	6	6	6	7	4	4	5	5	6	4	5	5	6	5	4	5	4	4	6	4	3	4	4	5	5	5	5	5	5	5	4	5	5	5	3	3	3	4	4	4	4	4	3	6	6
5	1	2	7	7	7	7	7	6	5	7	6	6	7	6	6	6	6	7	7	7	7	7	7	4	3	4	3	5	5	5	5	5	5	5	5	5	5	4	4	5	5	5	5	5	5	5	5	7	7
5	2	2	6	7	6	6	6	7	6	6	4	4	7	4	4	4	4	7	7	7	4	7	7	3	3	5	5	5	5	4	5	5	5	5	5	5	5	5	5	5	5	4	3	3	4	4	3	7	7
5	2	2	7	7	7	6	7	7	7	7	7	7	7	7	5	5	5	6	5	6	7	7	7	5	4	5	4	5	5	4	4	4	5	5	5	5	5	5	5	5	5	5	5	5	5	5	5	5	5
5	2	2	6	7	6	6	7	7	6	7	7	7	7	6	7	7	7	4	7	4	7	7	7	5	3	5	3	5	5	5	4	5	5	5	5	5	5	1	1	1	1	1	1	1	1	1	1	7	7
5	1	2	7	7	7	7	7	7	7	6	6	7	7	6	4	4	2	7	7	7	7	7	6	4	5	5	4	5	5	5	4	5	5	4	5	5	5	5	5	5	5	5	5	4	4	5	4	7	7
5	2	2	7	7	6	7	7	7	7	7	7	7	7	7	5	5	5	4	4	4	5	4	5	4	4	4	4	5	5	5	5	5	5	5	5	5	5	4	5	5	5	5	5	5	5	5	5	5	5
5	1	2	5	7	6	7	6	6	6	6	6	7	6	6	6	7	6	7	7	7	7	7	7	5	5	5	5	5	4	5	4	5	5	4	5	5	4	4	4	5	4	4	5	5	4	4	5	7	7
5	1	2	7	7	7	6	7	6	6	7	7	6	7	6	7	7	7	7	7	7	6	7	6	4	4	5	4	5	5	4	5	5	5	5	5	5	5	2	5	5	5	5	5	5	5	5	5	6	6
5	1	2	7	7	7	7	6	7	6	4	4	5	7	7	7	7	7	6	7	7	7	7	6	5	5	5	2	4	5	5	5	5	5	5	5	5	5	2	3	1	5	5	5	3	2	1	1	7	7
5	2	2	7	7	7	6	4	5	4	7	7	7	7	7	6	7	6	4	4	5	7	4	5	4	5	5	5	5	5	4	5	5	5	5	5	5	5	5	5	5	5	5	5	5	5	5	5	7	7
5	2	2	6	6	7	6	6	6	6	7	7	7	7	7	7	7	7	5	4	3	7	7	6	5	5	5	5	5	5	5	5	5	5	3	5	5	5	4	5	5	5	5	5	5	5	5	5	7	7
5	1	2	7	7	7	7	7	7	7	7	7	7	7	7	7	7	7	7	7	7	7	7	7	5	3	5	5	5	5	5	5	5	5	5	5	5	5	5	5	5	5	5	5	5	5	5	5	7	7
5	1	2	7	7	7	7	7	7	7	7	7	7	7	6	5	5	5	7	7	7	6	5	7	5	5	5	5	5	5	5	5	5	5	4	5	5	5	2	2	5	5	3	4	4	4	4	5	7	7
5	2	2	7	7	7	7	7	7	5	7	4	6	3	5	4	7	6	3	5	5	4	5	5	4	5	5	5	5	5	5	5	5	5	5	5	5	5	5	5	5	5	5	5	5	5	5	5	5	5
5	2	2	7	6	4	5	6	6	4	6	7	6	6	7	5	6	6	4	3	4	5	4	5	4	5	5	5	5	5	5	5	5	5	5	5	5	5	5	5	5	5	5	5	5	5	5	5	5	5
5	1	2	7	7	7	7	7	7	7	7	3	7	7	1	5	7	6	5	7	5	7	5	5	5	5	4	5	5	5	5	5	5	5	5	5	5	5	5	3	5	5	1	3	5	5	5	5	7	7
5	1	2	5	7	7	6	6	7	6	6	7	6	7	6	6	6	6	7	7	7	7	7	6	5	5	5	5	5	5	5	4	5	5	5	5	5	5	4	3	3	3	3	4	3	4	4	3	7	7
5	2	2	7	7	7	7	7	7	7	7	7	7	7	5	6	6	6	7	7	7	7	7	7	5	4	5	5	5	5	5	5	5	5	5	5	5	5	5	5	5	5	5	5	5	5	5	5	1	1
5	1	2	7	6	7	6	5	7	7	4	7	7	4	7	7	7	7	7	7	7	6	7	7	4	5	5	5	5	5	5	5	5	5	5	5	5	5	5	5	5	5	5	5	5	5	5	5	6	6
5	1	2	7	7	6	7	7	6	7	7	6	7	7	7	7	7	7	6	7	6	6	7	7	5	5	5	5	4	5	5	5	5	5	5	5	5	5	5	5	4	5	5	5	4	5	5	4	7	7
5	1	2	7	7	7	7	7	7	7	7	7	7	7	7	7	7	7	4	7	7	7	7	7	5	4	5	5	5	5	5	5	5	5	5	5	5	5	5	5	5	5	5	5	5	5	5	4	7	7
5	1	2	7	7	7	7	7	6	7	7	7	7	7	7	4	4	4	4	4	2	4	5	7	5	5	5	5	5	5	5	5	5	5	5	5	5	5	5	4	4	5	5	5	5	5	5	5	7	7
5	1	2	7	7	7	4	5	7	5	6	7	6	7	7	4	5	5	2	5	7	6	7	7	5	5	5	5	5	5	5	5	5	5	5	5	5	5	3	4	4	5	5	5	4	5	5	4	5	5
5	1	2	7	7	7	7	7	7	7	7	7	7	7	7	7	4	4	1	1	7	7	7	7	5	5	5	5	5	5	5	5	5	5	5	5	5	5	5	5	5	5	5	5	5	5	5	5	7	7
5	2	2	7	7	7	7	7	7	7	7	7	7	7	4	5	5	5	7	7	7	7	7	7	5	5	5	5	5	5	5	5	5	5	5	5	5	5	5	5	5	5	5	5	5	5	5	5	7	7
5	2	2	4	7	6	7	7	6	7	7	7	7	7	7	5	5	5	7	7	7	1	4	7	5	5	5	5	5	5	5	5	5	5	5	5	5	5	5	5	5	5	5	5	5	5	5	5	7	7
5	1	2	7	3	7	7	4	3	3	4	1	6	4	7	5	5	5	7	4	1	7	7	7	5	5	5	5	5	5	5	5	5	5	5	5	5	5	5	5	5	5	5	5	5	5	5	5	7	7
5	2	2	6	7	7	7	7	6	6	6	7	6	6	6	6	6	4	5	7	7	7	7	7	5	5	5	5	5	5	5	5	5	5	5	5	5	5	5	5	5	5	5	5	5	5	5	5	7	7
5	1	2	2	6	7	7	6	1	5	2	1	1	1	1	5	5	6	7	7	7	7	7	1	5	5	5	5	5	5	5	5	5	5	5	5	5	5	5	5	5	5	5	5	5	5	5	5	7	7
5	1	2	7	7	7	7	7	7	7	5	7	7	7	7	6	6	5	5	5	7	7	6	6	5	5	5	5	5	5	5	5	5	5	5	5	5	5	4	4	5	5	5	5	5	5	5	5	7	7
5	1	2	7	4	7	5	4	7	6	5	6	6	3	7	6	6	6	7	6	7	6	7	7	5	5	5	5	5	5	5	5	5	5	5	5	5	5	5	5	5	5	5	5	5	5	5	5	5	5
5	1	2	7	7	7	7	7	7	7	7	7	6	7	7	6	6	6	7	7	7	7	7	7	5	5	5	5	5	5	5	5	5	5	5	5	5	5	5	5	5	5	5	5	5	5	5	5	7	7
5	1	2	6	7	7	7	7	7	6	6	6	7	7	6	6	6	6	2	3	5	6	2	7	5	5	5	5	5	5	5	5	5	5	5	5	5	5	5	5	4	5	5	5	5	5	5	5	6	6
5	1	2	7	7	7	7	7	7	7	7	7	7	7	6	6	7	6	7	7	7	7	7	7	5	5	5	5	5	5	5	5	5	5	5	5	5	5	5	5	5	5	5	5	5	5	5	5	7	7
5	1	2	7	7	7	7	7	7	1	2	6	7	7	7	7	7	7	7	7	6	7	7	7	5	5	5	5	5	5	5	5	5	5	5	5	5	5	4	4	4	5	5	5	5	5	5	5	7	7
5	1	2	7	7	7	7	7	7	7	7	7	7	7	7	7	7	7	7	7	7	7	7	7	5	5	5	5	5	5	5	5	5	5	5	5	5	5	4	4	4	4	4	5	4	4	4	4	7	7
5	1	2	7	7	6	7	7	7	7	7	7	7	7	7	7	7	7	7	6	7	7	7	3	5	5	5	5	5	5	5	5	5	5	5	5	5	5	5	5	5	5	5	5	5	5	5	5	7	7
5	1	2	7	7	6	7	7	7	7	7	7	7	7	7	7	7	7	7	7	7	7	7	7	5	5	5	5	5	5	5	5	5	5	5	5	5	5	5	5	5	5	5	5	5	5	5	5	7	7
5	2	2	7	7	7	7	7	7	7	7	7	7	7	7	7	7	7	7	7	7	7	7	7	5	5	5	5	5	5	5	5	5	5	5	5	5	5	5	5	5	5	5	5	5	5	5	5	7	7
5	2	2	7	7	7	7	7	7	7	7	7	7	7	7	7	7	7	7	7	7	7	7	7	5	5	5	5	5	5	5	5	5	5	5	5	5	5	5	5	5	5	5	5	5	5	5	5	7	7
5	2	2	6	7	6	7	7	7	7	7	6	6	7	7	7	7	7	6	7	7	7	7	7	5	5	5	5	5	5	5	5	5	5	5	5	5	5	5	5	5	5	5	5	5	5	5	5	7	7
5	2	2	7	7	7	6	7	7	7	7	7	7	7	4	7	7	7	7	7	7	7	7	7	5	5	5	5	5	5	5	5	5	5	5	5	5	5	4	5	5	5	5	5	5	5	5	5	7	7
5	2	2	7	7	7	6	7	7	7	7	7	7	7	7	7	7	7	7	7	7	7	7	7	5	5	5	5	5	5	5	5	5	5	5	5	5	5	5	5	5	5	5	5	5	5	5	5	7	7
5	1	2	4	6	1	7	7	7	7	7	7	7	7	7	7	7	7	7	7	7	7	7	7	5	5	5	5	5	5	5	5	5	5	5	5	5	5	5	5	5	5	5	5	5	5	5	5	7	7
5	2	2	7	7	7	7	7	7	7	7	7	7	7	7	7	7	7	7	7	7	7	7	7	5	5	5	5	5	5	5	5	5	5	5	5	5	5	5	5	5	5	5	5	5	5	5	5	7	7
5	1	3	1	6	2	2	6	1	2	6	1	6	6	2	1	1	1	4	5	6	4	2	2	1	1	1	1	1	1	3	1	1	3	4	3	3	3	1	1	2	3	3	1	1	2	1	3	3	4
5	1	3	6	4	6	4	2	5	4	1	3	4	1	2	4	4	4	3	5	6	4	3	3	1	1	2	1	2	2	3	3	2	3	2	4	2	3	3	1	1	2	3	2	2	2	1	1	6	6
5	2	3	5	6	2	5	5	6	4	6	5	4	6	6	6	5	5	3	3	3	4	3	2	3	2	2	2	2	3	2	2	3	3	3	3	3	3	3	2	1	3	4	2	1	3	2	1	6	4
5	1	3	3	7	5	4	6	3	5	6	4	5	7	1	7	7	7	4	4	4	6	5	3	1	1	5	2	2	3	3	2	3	2	4	3	2	4	1	2	2	2	4	2	3	3	3	3	4	6
5	1	3	3	5	5	5	5	5	5	3	5	5	5	5	4	5	4	6	6	6	4	6	6	3	3	5	4	3	3	3	1	3	3	1	3	3	1	3	3	3	3	5	5	1	4	1	1	5	3
5	1	3	4	6	6	4	6	6	5	4	6	4	6	6	2	2	2	1	1	1	2	1	1	1	1	1	3	3	3	3	3	3	3	4	4	4	4	3	1	3	3	3	3	1	4	1	1	4	6
5	1	3	5	6	6	5	6	5	2	5	3	2	6	5	3	3	3	4	4	4	4	4	4	3	2	3	2	3	3	3	3	3	3	3	3	3	3	3	1	3	2	3	3	3	3	3	3	4	4
5	2	3	5	7	6	3	6	7	3	4	6	3	7	6	6	6	6	4	4	4	4	4	4	3	2	5	2	4	5	3	2	2	2	2	3	3	3	4	5	4	4	5	5	4	4	4	4	4	4
5	1	3	4	6	5	4	6	6	6	6	6	6	6	6	2	2	2	2	2	2	4	2	2	3	3	3	3	3	3	3	3	3	3	3	3	3	3	3	3	3	3	3	3	3	3	3	3	4	4
5	2	3	5	5	3	2	3	3	3	3	3	3	6	1	2	2	2	3	3	4	3	4	4	3	3	3	3	3	3	3	3	3	3	3	3	3	3	3	3	5	3	4	4	5	2	2	5	3	3
5	2	3	4	6	5	4	5	4	4	5	5	4	7	4	3	3	3	6	6	6	4	6	6	3	3	3	3	3	3	3	3	3	3	3	3	3	3	3	3	3	1	3	3	3	3	3	3	4	4
5	1	3	5	6	3	4	5	6	4	4	4	4	5	4	5	5	5	5	5	5	4	5	5	3	3	3	3	3	3	3	3	3	3	3	3	3	3	3	3	3	3	3	3	3	3	3	3	4	4
5	2	3	6	2	2	6	1	1	5	1	1	4	1	3	5	5	5	4	4	4	4	4	4	3	3	3	3	3	3	3	3	3	3	3	3	3	3	3	3	3	3	3	3	3	3	3	3	4	4
5	1	3	6	6	6	6	6	6	6	6	5	6	6	5	5	5	5	6	6	6	5	6	4	3	3	3	3	3	3	3	3	3	3	3	3	3	3	3	3	3	3	3	3	3	3	3	3	6	6
5	2	3	5	3	2	5	3	4	5	2	3	5	2	3	5	5	5	4	3	3	5	5	3	4	1	5	1	4	4	4	2	2	2	3	4	4	3	2	5	1	2	5	5	1	3	3	1	5	5
5	2	3	4	6	3	2	3	3	2	4	3	2	4	3	5	3	3	4	4	4	5	3	4	3	4	3	2	3	3	4	3	2	4	5	4	2	2	2	2	4	2	4	3	3	3	2	3	2	2
5	1	3	5	6	4	4	6	4	4	4	4	4	5	3	6	5	4	3	3	3	1	1	3	4	2	5	3	3	2	3	4	3	2	4	3	3	3	3	4	2	2	4	4	2	2	2	1	5	5
5	2	3	6	6	7	1	5	6	2	5	5	2	5	2	5	5	5	4	4	4	5	4	4	3	2	2	2	3	4	3	3	3	3	4	4	4	4	4	3	3	3	4	3	3	3	3	3	6	6
5	2	3	7	5	7	4	4	6	5	5	5	6	6	6	6	6	6	7	7	7	6	7	4	4	2	2	2	4	4	4	2	4	4	4	4	4	3	2	2	2	2	4	4	2	2	4	2	7	7
5	1	3	5	3	4	2	1	3	4	1	2	2	1	4	5	5	5	7	7	7	4	7	2	3	2	5	4	5	5	5	5	5	3	3	1	1	1	1	3	1	3	3	3	3	3	3	3	6	6
5	1	3	7	4	7	4	4	6	4	4	4	4	4	5	6	5	5	5	5	5	7	5	5	3	4	3	3	3	5	4	3	4	4	3	3	3	4	5	1	1	5	1	1	1	5	3	1	4	4
5	2	3	5	5	4	3	4	5	3	4	4	5	4	4	6	6	6	4	5	5	3	5	1	5	3	2	3	4	5	4	3	3	4	5	3	2	4	2	1	1	3	4	4	3	4	3	1	5	5
5	2	3	6	7	6	6	6	6	6	6	6	5	6	4	4	3	3	4	4	4	6	4	4	3	4	4	3	4	4	4	3	3	4	4	4	4	4	3	3	3	3	3	4	3	3	4	3	6	6
5	2	3	4	6	3	5	6	6	5	3	3	4	4	4	2	6	5	6	6	6	4	6	6	4	3	3	3	4	5	5	4	4	4	4	3	3	3	3	3	3	3	3	4	3	3	3	2	4	4
5	1	3	4	6	7	4	5	6	4	4	4	4	6	3	5	5	5	1	5	5	3	5	5	3	3	4	3	5	4	4	4	4	4	3	4	3	4	3	3	3	4	2	3	3	3	3	3	6	6
5	2	3	7	7	7	6	7	7	6	6	7	6	7	7	6	6	6	7	6	6	6	7	7	5	3	4	3	3	4	3	4	4	4	4	4	3	4	3	3	3	4	4	4	3	4	3	3	6	6
5	2	3	6	7	7	5	6	7	5	6	6	6	6	5	3	5	3	4	3	6	5	4	4	2	4	4	4	5	5	4	3	3	4	4	4	4	4	3	3	4	4	5	4	4	4	4	3	3	3
5	1	3	1	6	7	1	6	6	7	6	5	1	5	4	4	5	5	4	4	4	4	4	4	4	2	4	4	4	4	5	4	4	4	4	4	3	4	4	4	4	3	4	4	4	3	4	2	5	5
5	1	3	6	7	5	5	6	3	5	4	2	5	4	6	2	2	2	4	7	6	4	6	7	3	1	5	4	5	4	3	3	4	5	3	5	5	5	4	2	4	4	4	4	4	4	1	1	7	7
5	2	3	7	6	7	5	6	7	6	6	6	5	5	6	5	5	5	7	7	7	6	6	7	4	3	4	4	4	4	3	3	4	4	3	5	5	5	5	3	3	4	4	3	3	4	3	2	7	7
5	1	3	6	6	4	4	6	6	4	5	3	4	6	6	3	5	3	5	6	5	4	4	1	3	1	4	4	5	3	5	3	3	5	5	5	5	5	1	1	4	4	4	4	2	3	3	3	6	6
5	2	3	3	7	7	5	7	5	4	5	4	6	6	4	4	6	5	7	7	7	4	5	5	3	2	2	3	4	5	4	4	4	5	5	5	5	5	3	3	3	3	3	3	3	3	3	3	4	4
5	1	3	6	6	5	6	6	6	5	4	6	5	5	5	6	6	5	5	5	5	5	3	4	4	4	4	3	4	5	4	4	4	4	4	4	4	4	4	3	3	4	4	5	3	4	3	3	6	6
5	1	3	7	7	5	6	7	7	4	5	5	4	6	6	6	6	6	6	7	6	6	7	6	5	2	5	4	5	5	5	4	4	3	5	4	3	3	5	3	3	4	4	5	3	4	4	3	7	7
5	1	3	6	6	6	6	6	6	5	5	3	5	6	7	5	3	5	1	2	1	6	7	5	5	4	5	3	4	5	4	4	4	4	5	4	4	4	5	4	3	5	5	5	3	5	5	2	5	5
5	1	3	6	7	6	6	7	6	6	6	6	6	7	6	6	6	6	6	7	7	6	6	6	5	5	5	4	4	5	5	4	4	4	4	4	4	4	5	4	4	4	5	4	4	4	4	4	6	6
5	1	3	4	7	6	6	6	6	6	5	4	4	4	7	2	4	6	7	3	7	6	7	7	4	5	5	5	5	5	4	4	4	4	5	5	5	4	5	4	3	5	5	5	3	5	5	3	6	6
5	2	3	5	6	6	6	6	6	5	5	5	4	6	6	6	6	6	7	7	6	7	7	7	4	5	5	5	4	5	4	5	5	5	5	5	5	5	5	5	3	5	4	5	4	5	4	4	7	7
5	1	3	7	7	7	7	6	7	6	6	7	7	7	7	7	5	5	4	4	4	6	4	4	5	5	4	5	5	5	5	5	5	5	5	5	5	5	5	5	5	4	4	5	4	4	4	4	6	6
5	2	3	7	7	7	7	7	7	7	7	7	7	7	7	4	4	4	7	7	7	7	7	4	5	5	5	5	5	5	5	5	5	5	5	5	5	5	5	5	5	5	5	5	5	5	5	5	7	7
5	1	3	6	7	6	6	7	6	6	6	6	6	6	6	6	6	6	7	7	7	7	7	6	5	5	5	5	5	5	5	5	5	5	5	5	5	5	5	5	5	5	5	5	5	5	5	5	7	7
5	1	3	7	7	7	7	7	7	7	7	7	7	7	7	6	6	6	4	4	4	6	4	4	5	5	5	5	5	5	5	5	5	5	5	5	5	5	5	5	5	5	5	5	5	5	5	5	7	7
5	2	3	7	7	7	7	7	7	7	7	7	7	7	7	7	7	7	7	7	7	7	7	7	5	5	5	5	5	5	5	5	5	5	5	5	5	5	5	5	5	5	5	5	5	5	5	5	7	7
5	2	3	7	7	7	7	7	7	7	7	7	7	7	7	7	7	7	7	7	7	7	7	7	5	5	5	5	5	5	5	5	5	5	5	5	5	5	5	5	5	5	5	5	5	5	5	5	7	7
5	1	3	7	7	7	7	7	7	7	7	7	7	7	7	7	7	7	7	7	7	7	7	7	5	5	5	5	5	5	5	5	5	5	5	5	5	5	1	5	5	5	5	5	5	5	5	5	7	7
5	2	5	5	5	1	2	5	1	5	5	1	3	4	2	1	1	1	3	1	1	1	1	1	1	1	1	1	1	1	1	1	1	1	1	1	1	1	3	1	2	2	2	2	2	1	1	1	2	1
5	2	5	2	4	1	1	4	2	1	4	1	1	4	1	1	1	1	1	1	1	1	1	1	1	3	3	1	1	1	1	1	1	1	3	1	1	1	3	1	1	1	3	3	1	1	1	1	1	1
5	2	5	7	6	6	7	6	7	7	4	6	4	6	5	3	3	3	2	1	1	4	1	1	3	1	3	3	1	1	3	3	3	3	4	3	3	3	3	3	3	3	3	3	3	3	3	3	5	4
5	2	5	5	6	5	4	4	4	2	4	4	1	4	6	6	5	3	2	6	4	3	3	2	2	3	3	2	2	2	2	2	2	4	4	4	3	2	1	1	1	1	3	3	3	3	3	3	4	3
5	2	5	6	5	5	5	4	7	5	3	5	5	5	5	5	1	3	4	5	4	4	5	4	3	2	2	3	2	3	3	2	2	3	3	3	4	5	5	5	5	5	5	5	5	5	5	5	4	4
5	2	5	4	3	1	1	1	1	3	2	2	3	3	4	4	5	5	2	3	5	5	2	1	2	4	3	2	3	2	4	4	3	3	1	3	3	4	3	3	3	3	3	1	1	3	5	3	3	3
5	2	5	3	6	4	4	6	4	4	4	6	4	5	4	5	5	5	3	4	3	3	3	3	3	3	3	3	3	3	3	3	3	3	3	3	3	2	1	3	3	3	3	3	3	3	1	3	7	7
5	2	5	6	7	4	2	7	3	3	7	4	4	7	1	1	3	3	2	3	2	4	2	3	3	3	3	3	3	3	3	3	3	3	3	3	3	3	3	3	3	3	3	3	3	3	3	3	4	4
5	2	5	4	6	6	4	5	6	4	5	4	4	6	4	3	3	3	4	7	4	4	4	4	3	3	3	3	3	3	3	3	3	3	3	3	3	3	3	3	3	3	3	3	3	3	3	3	5	5
5	2	5	4	4	4	4	4	4	4	4	4	4	4	4	4	4	4	4	4	4	4	4	4	3	3	3	3	3	3	3	3	3	3	3	3	3	3	3	3	3	3	3	3	3	3	3	3	4	4
5	2	5	4	6	4	4	5	4	4	4	4	4	4	4	4	4	4	3	4	4	4	4	4	3	3	3	3	3	3	3	3	3	3	3	3	3	3	3	3	3	3	3	3	3	3	3	3	4	4
5	2	5	4	3	7	4	2	5	4	4	4	4	7	4	4	4	4	1	1	1	4	1	1	3	3	3	3	3	3	3	3	3	3	3	3	3	3	3	3	3	3	3	3	3	3	3	3	4	4
5	2	5	4	4	4	4	4	4	4	5	4	4	4	4	5	4	4	6	7	6	4	6	6	3	3	3	3	3	3	3	3	3	3	3	3	3	3	3	3	3	3	3	3	3	3	3	3	4	4
5	2	5	5	5	5	4	4	4	4	4	4	4	4	4	5	4	4	2	1	1	4	2	2	3	3	3	3	3	3	3	3	3	3	3	3	3	3	5	3	3	5	3	3	3	3	3	3	4	4
5	2	5	5	7	6	4	4	6	4	4	4	4	7	4	4	6	4	7	7	4	4	5	5	3	3	3	3	3	3	3	3	3	3	3	3	3	3	3	3	3	3	3	3	3	3	3	3	7	7
5	2	5	6	7	5	6	5	7	5	5	4	5	5	5	5	6	5	5	5	4	3	5	4	3	3	2	3	3	4	3	2	2	3	2	5	3	4	5	5	5	5	5	5	5	5	5	4	6	6
5	2	5	4	6	2	4	3	4	5	3	4	5	5	4	1	1	1	1	1	1	5	1	1	3	3	3	3	3	3	3	3	3	3	3	3	4	3	3	3	3	3	3	4	4	4	4	4	7	7
5	2	5	4	5	4	4	4	4	4	4	4	4	7	5	4	4	4	7	7	7	4	7	5	3	3	3	3	3	3	3	3	3	3	4	3	3	3	3	3	3	3	3	3	3	3	3	3	4	4
5	2	5	6	6	6	6	6	6	6	6	6	6	6	6	5	5	3	4	4	4	5	4	4	3	3	3	3	3	4	3	3	3	3	3	3	3	3	3	3	3	5	5	5	3	4	3	3	6	6
5	2	5	4	5	5	5	5	5	5	5	5	5	5	5	5	5	5	7	7	7	5	7	1	4	3	3	3	3	3	3	3	3	3	3	3	3	3	3	3	3	3	3	3	3	3	3	3	5	5
5	2	5	4	6	6	5	6	4	4	5	6	5	5	2	6	6	6	3	5	4	5	5	4	3	3	3	3	3	3	3	3	3	3	4	3	3	3	4	4	4	4	4	5	4	4	4	4	5	5
5	2	5	4	4	4	4	4	4	4	4	1	7	7	7	7	4	4	2	1	1	4	4	1	3	3	3	4	3	3	3	3	3	3	4	3	3	3	3	3	3	3	3	3	3	3	3	3	4	4
5	2	5	6	7	6	6	6	6	6	5	4	5	6	4	1	1	1	7	7	4	1	4	4	4	4	5	3	3	3	3	2	3	3	3	3	3	3	3	3	3	3	3	3	3	3	3	3	4	4
5	2	5	7	7	7	7	7	7	7	7	7	7	7	7	1	1	1	5	4	4	7	7	4	3	3	5	3	3	3	3	3	3	3	4	3	3	3	5	5	5	5	5	5	5	5	5	5	4	4
5	2	5	4	4	4	4	5	3	5	4	4	4	4	4	5	4	4	7	1	3	4	7	7	4	3	3	3	4	4	3	4	3	3	4	3	3	3	3	3	1	3	5	3	3	3	3	1	4	4
5	2	5	3	6	6	6	7	7	5	3	7	4	7	7	5	5	5	7	7	7	5	6	6	3	3	3	3	3	3	3	3	3	5	1	5	5	5	4	3	3	3	5	4	3	4	1	3	2	2
5	2	5	4	6	5	5	5	5	5	5	5	5	5	5	5	5	5	7	7	7	6	7	7	5	5	3	3	3	3	3	5	3	3	3	3	4	3	3	3	3	3	3	3	3	3	3	3	6	6
5	2	5	7	6	6	6	6	6	6	6	4	4	4	6	5	3	4	7	2	7	4	7	1	3	3	3	3	3	4	4	4	4	4	4	4	4	4	5	5	5	5	5	5	5	5	5	5	4	4
5	2	5	7	7	7	7	5	7	7	3	6	7	7	6	3	3	5	4	4	5	3	3	3	3	5	3	3	3	4	4	5	2	4	4	5	5	5	5	5	5	5	5	5	5	5	5	5	3	3
5	2	5	4	6	3	6	6	7	4	4	4	4	6	7	7	5	7	5	5	5	7	7	6	4	5	5	5	3	5	3	4	3	2	3	4	4	5	5	5	3	5	5	5	2	5	4	1	7	7
5	2	5	7	6	6	6	6	6	6	6	6	6	6	6	6	6	5	7	5	7	6	5	5	4	4	4	4	4	4	4	4	4	4	4	4	4	4	4	4	4	4	4	4	4	4	4	4	6	6
5	2	5	6	5	6	6	5	2	6	6	6	6	6	6	6	6	6	7	7	7	6	7	7	3	4	4	4	4	4	4	4	4	4	5	4	4	4	4	4	4	4	4	4	4	4	4	4	6	6
5	2	5	7	6	6	6	6	7	6	6	7	6	6	6	3	3	2	4	4	4	6	4	4	5	4	4	4	4	4	4	4	4	4	4	4	4	4	4	4	4	4	4	4	4	4	4	4	5	5
5	2	5	6	6	6	6	6	5	6	5	5	5	6	5	5	5	5	5	5	7	5	5	5	4	3	3	4	5	5	4	4	4	4	4	5	4	5	5	3	4	3	2	3	2	3	3	3	5	5
5	2	5	5	7	7	4	6	7	4	1	4	5	6	4	5	6	6	2	7	7	1	7	1	5	1	5	5	5	5	5	5	5	5	3	5	5	5	5	5	5	5	5	5	5	5	5	5	6	6
5	2	5	7	7	7	7	7	7	7	7	7	5	7	7	6	6	6	4	4	4	6	4	4	5	4	4	4	4	5	4	5	4	5	5	5	5	5	4	4	4	4	4	4	4	4	4	4	6	6
5	2	5	7	7	6	7	7	7	7	5	7	7	7	7	7	7	7	7	3	5	7	4	5	4	4	4	4	5	5	5	5	5	5	5	5	5	5	5	5	5	5	5	5	5	5	5	5	7	7
5	2	5	6	6	6	6	6	6	6	6	6	6	7	6	6	6	5	7	2	2	4	2	2	3	4	5	5	5	5	5	5	5	5	5	5	5	5	5	5	5	5	5	5	3	5	5	5	5	5
5	2	5	5	7	7	6	5	5	6	7	7	7	7	7	6	7	7	4	4	4	7	6	5	4	5	5	5	5	5	5	5	5	5	3	5	5	5	5	5	5	5	5	5	5	5	5	5	7	7
5	2	5	7	7	7	7	7	7	7	7	7	7	7	7	5	5	5	7	7	7	5	7	7	5	4	5	5	5	5	5	5	5	5	5	5	5	5	5	5	5	5	5	5	5	5	5	5	7	7
5	2	5	1	7	7	4	7	7	7	7	7	7	7	7	7	7	7	1	3	3	7	7	3	4	5	5	5	5	5	5	5	5	5	5	5	5	5	4	5	5	5	5	5	5	5	5	5	7	7
5	2	5	7	7	7	7	7	7	7	7	7	7	7	7	4	3	3	7	7	7	7	7	7	5	5	5	5	5	5	5	5	5	5	5	5	5	5	5	5	5	5	5	5	5	5	5	5	7	7
5	2	5	5	5	5	5	5	4	6	4	5	6	5	5	4	4	4	7	7	7	7	7	7	5	5	5	5	5	5	5	5	5	5	5	5	5	5	5	5	5	5	5	5	5	5	5	5	7	7
5	2	5	7	7	7	7	7	7	7	7	7	7	7	7	7	7	7	4	5	5	7	5	5	5	5	5	5	5	5	5	5	5	5	5	5	5	5	5	5	5	5	5	5	5	5	5	5	7	7
5	2	5	7	7	7	7	7	7	6	6	7	7	7	7	7	7	7	7	7	7	7	7	7	5	5	5	5	5	5	5	5	5	5	5	5	5	5	5	5	5	5	5	5	3	5	5	5	7	7
5	2	5	7	7	7	7	7	7	7	7	7	7	7	7	7	7	7	7	7	7	7	7	7	5	5	5	5	5	5	5	5	5	5	5	5	5	5	5	5	5	5	5	5	5	5	5	5	7	7
5	2	5	7	7	7	7	7	7	7	7	7	7	7	7	7	7	7	7	7	7	7	7	7	5	5	5	5	5	5	5	5	5	5	5	5	5	5	5	5	5	5	5	5	5	5	5	5	7	7
5	1	4	7	7	7	6	6	2	6	7	3	4	7	5	4	4	4	1	1	1	7	4	4	3	3	3	3	3	3	3	3	3	3	3	3	4	3	3	3	3	3	3	3	3	3	3	3	7	7
5	1	4	4	4	4	4	4	4	4	4	4	4	4	4	4	4	4	7	7	7	4	7	7	5	3	3	3	3	3	3	3	3	3	3	3	3	3	3	3	3	3	3	3	3	3	3	3	4	4
5	1	5	7	7	5	5	7	7	6	6	7	6	7	6	7	7	7	7	1	4	4	7	7	3	3	3	2	3	3	3	3	3	2	2	3	4	2	3	1	1	3	3	1	1	3	5	1	4	5
5	1	5	4	7	5	3	6	6	4	6	4	3	5	5	5	1	1	6	6	4	2	3	4	4	4	4	4	4	4	3	1	3	2	2	2	2	1	4	5	4	5	4	3	3	4	3	4	5	4
5	1	5	4	5	4	5	5	4	5	4	6	3	3	3	7	2	6	4	6	3	2	3	4	3	4	4	3	2	3	3	3	2	2	3	3	3	3	4	3	3	4	4	3	3	3	3	3	4	4
5	1	5	7	5	6	5	5	6	5	6	5	5	5	2	3	3	3	4	4	4	5	4	4	3	3	3	3	3	3	3	3	3	3	3	3	3	3	3	3	3	3	3	3	3	3	3	3	5	5
5	1	5	4	4	4	4	4	4	4	4	4	4	4	4	4	4	4	4	4	4	4	4	4	3	3	3	3	3	3	3	3	3	3	3	3	3	3	3	3	3	3	3	3	3	3	3	3	4	4
5	1	5	4	4	4	4	4	4	4	4	4	4	4	4	4	4	4	3	3	2	4	3	3	3	3	3	3	3	3	3	3	3	3	3	3	3	3	3	3	3	3	3	3	3	3	3	3	4	4
5	1	5	4	7	1	4	4	4	4	4	4	4	4	4	4	4	4	3	1	1	4	4	4	3	3	3	3	3	3	3	3	3	3	3	3	3	3	3	3	3	3	3	3	3	3	3	3	4	4
5	1	5	5	5	3	5	3	7	5	5	6	5	5	5	5	5	5	3	3	3	5	3	3	3	3	3	3	3	3	3	3	3	3	3	3	3	3	3	3	3	3	3	3	3	3	3	3	5	5
5	1	5	6	5	5	5	5	5	5	4	4	5	4	5	5	5	5	4	3	3	5	3	3	3	3	3	3	3	3	3	3	3	3	3	3	3	3	3	3	3	3	3	3	3	3	3	3	5	5
5	1	5	5	4	3	6	4	5	4	4	4	4	4	4	5	6	5	4	4	4	4	4	4	3	3	3	3	3	3	3	3	3	3	3	3	3	3	3	3	3	3	3	3	3	3	3	3	4	4
5	1	5	4	6	6	6	6	3	6	6	4	6	7	6	6	5	5	4	4	4	4	4	4	3	3	3	3	3	3	3	3	3	3	3	3	3	3	3	3	3	3	3	3	3	3	3	3	4	4
5	1	5	4	6	5	4	5	5	5	5	5	5	5	5	5	5	5	5	5	4	5	5	5	4	3	3	3	3	3	3	3	3	3	3	3	3	3	3	3	3	3	3	3	3	3	3	3	5	5
5	1	5	4	6	7	4	6	6	4	4	4	4	5	5	5	5	5	5	5	4	5	4	4	3	3	5	4	3	3	3	3	3	3	3	3	3	3	3	3	3	3	3	3	3	3	3	3	5	5
5	1	5	5	7	3	6	7	3	6	4	3	7	7	7	7	7	7	2	2	1	7	7	5	3	4	3	1	1	5	2	3	4	5	3	4	3	5	4	5	5	2	3	5	3	4	3	4	7	7
5	1	5	1	6	3	5	3	4	4	4	4	4	7	7	7	6	5	1	3	1	5	7	4	5	5	5	5	5	5	5	5	2	1	1	1	1	1	3	1	3	3	3	3	3	3	3	3	4	4
5	1	5	4	5	6	6	6	7	2	4	4	2	5	7	6	6	6	4	5	5	6	5	4	4	3	5	1	5	2	3	3	4	2	3	5	4	3	5	3	3	3	3	3	3	3	3	3	5	5
5	1	5	5	7	6	5	5	6	4	4	6	5	7	6	5	4	4	3	5	3	7	7	4	4	3	3	3	4	5	3	3	3	5	5	2	3	2	3	3	2	1	4	4	4	3	3	4	7	7
5	1	5	1	6	7	4	7	2	2	2	3	3	6	4	6	2	5	1	4	3	4	2	4	3	4	5	4	4	5	4	3	4	4	3	2	4	1	4	5	5	4	4	1	1	1	1	1	5	5
5	1	5	4	6	6	5	6	7	6	4	5	5	5	6	5	5	6	7	7	7	5	7	4	4	4	5	5	4	3	1	2	3	5	4	3	5	4	3	4	3	3	4	2	2	3	4	5	6	6
5	1	5	6	7	6	6	6	6	6	6	6	6	6	6	1	6	6	4	5	5	4	5	5	4	3	3	3	4	4	4	4	4	4	4	4	4	4	4	4	4	4	4	4	4	4	4	4	6	6
5	1	5	5	5	5	5	5	3	4	4	4	3	4	5	5	5	5	6	6	5	7	6	5	3	3	2	4	4	5	4	1	4	4	5	5	4	5	4	4	4	4	4	2	4	4	4	4	5	5
5	1	5	5	6	5	4	5	5	4	5	5	4	4	4	5	5	4	5	5	5	4	5	5	3	4	4	4	4	4	4	4	4	4	3	4	4	4	1	5	5	4	5	4	4	4	4	4	4	4
5	1	5	6	6	6	5	6	6	5	4	6	5	6	6	5	5	5	5	5	5	6	5	5	4	4	4	4	4	4	4	4	4	4	4	4	4	4	4	4	4	4	4	4	4	4	4	4	5	5
5	1	5	6	7	7	6	6	6	6	6	6	6	6	6	6	6	6	5	6	7	6	6	6	4	4	4	4	4	4	4	4	4	4	4	4	4	4	4	4	4	4	4	4	4	4	4	4	6	6
5	1	5	7	7	7	7	7	7	7	7	7	7	7	7	7	5	5	7	4	1	4	7	6	3	4	5	5	5	5	5	5	3	3	5	4	3	3	3	3	3	4	3	5	3	3	5	5	6	6
5	1	5	6	6	7	6	7	7	6	7	7	6	7	7	5	5	5	4	7	6	6	5	7	5	3	5	3	5	5	3	3	4	5	5	5	3	5	5	5	5	5	1	4	5	5	3	5	7	7
5	1	5	7	7	7	7	7	7	7	7	6	7	7	7	6	6	6	7	1	1	7	7	7	5	4	4	3	5	5	4	3	4	5	5	5	5	5	5	5	5	5	5	5	5	5	5	5	7	7
5	1	5	6	7	6	6	7	5	5	7	6	6	7	7	6	6	6	7	7	7	6	7	7	5	5	4	5	4	5	4	5	5	4	5	5	4	5	5	5	5	5	5	5	5	5	5	5	7	7
5	1	5	7	7	6	6	7	6	6	6	6	6	7	7	7	6	6	7	7	7	7	7	7	4	4	4	4	5	5	5	5	5	5	5	5	5	5	4	4	5	5	5	5	5	5	5	5	7	7
5	1	5	6	7	7	7	7	7	7	7	7	7	7	7	7	7	7	7	7	7	7	7	7	5	5	5	5	5	5	5	5	5	5	5	4	4	4	5	5	5	5	5	5	5	5	5	5	7	7
5	1	5	7	7	7	7	7	7	7	7	7	7	7	5	1	7	7	7	7	7	5	7	7	3	5	5	5	5	5	5	5	5	5	5	5	5	5	5	5	5	5	5	5	5	5	5	5	7	7
5	1	5	7	7	7	7	7	7	6	7	6	7	6	7	6	6	6	7	7	7	7	7	7	5	4	5	5	5	4	5	5	5	5	5	5	5	5	5	5	5	5	5	5	5	5	5	5	7	7
5	1	5	7	7	7	7	7	7	7	7	7	7	7	7	7	7	7	6	6	6	7	7	7	5	5	5	5	5	5	5	5	4	5	5	5	4	5	5	5	5	5	5	5	5	5	5	5	7	7
5	1	5	6	5	7	7	5	7	7	6	7	7	6	7	7	7	7	6	7	7	6	7	7	5	4	4	5	5	5	5	5	5	5	5	5	5	5	5	5	5	5	5	5	5	5	5	5	6	6
5	1	5	5	7	7	6	7	7	7	7	7	7	7	7	6	6	6	7	7	7	7	7	7	5	4	5	5	5	5	5	5	5	5	5	5	5	5	4	5	5	5	5	5	5	5	5	5	7	7
5	1	5	7	7	7	7	7	7	7	7	7	7	7	7	3	3	3	6	4	6	7	4	5	5	5	5	5	5	5	5	5	5	5	5	5	5	5	4	4	5	5	5	5	5	5	5	5	7	7
5	1	5	6	7	6	6	7	7	7	7	7	6	7	7	1	5	7	7	7	7	7	7	7	5	5	5	5	5	5	5	5	5	5	5	5	5	5	3	4	5	5	5	5	5	5	5	5	7	7
5	1	5	6	7	7	6	7	7	6	7	6	6	7	7	5	5	6	4	5	4	5	6	5	5	5	5	5	5	5	5	5	5	5	5	5	5	5	5	5	5	5	5	5	5	5	5	3	7	7
5	1	5	7	6	7	6	7	7	7	5	7	7	7	7	6	6	6	7	6	7	7	7	7	5	5	5	5	5	5	5	5	5	5	5	5	5	5	5	5	5	5	5	5	5	5	5	5	7	7
5	1	5	6	6	6	6	6	6	6	6	6	6	6	6	6	6	6	7	7	7	6	7	7	5	5	5	5	5	5	5	5	5	5	5	5	5	5	5	5	5	5	5	5	5	5	5	5	6	6
5	1	5	7	7	7	7	7	7	7	7	7	7	7	7	6	7	6	6	6	7	6	6	6	5	5	5	5	5	5	5	5	5	5	5	5	5	5	5	5	5	5	5	5	5	5	5	5	6	6
5	1	5	7	7	7	7	7	7	7	7	7	7	7	7	7	7	7	7	7	7	7	7	7	5	5	5	5	5	5	5	5	5	5	5	5	5	5	5	5	5	5	5	5	5	5	5	5	7	7
5	1	5	7	7	7	7	7	7	7	7	7	7	7	7	7	7	7	7	7	7	7	7	7	5	5	5	5	5	5	5	5	5	5	5	5	5	5	5	5	5	5	5	5	5	5	5	5	7	7
5	1	5	7	7	7	7	7	7	7	7	7	7	7	7	7	7	7	7	7	7	7	7	7	5	5	5	5	5	5	5	5	5	5	5	5	5	5	1	5	5	5	5	5	5	5	5	5	7	7
6	1	1	1	1	1	1	1	6	1	1	1	1	1	1	7	7	7	1	1	1	1	1	1	1	1	1	1	1	1	1	1	1	1	1	1	1	1	1	1	1	1	1	1	1	1	1	1	6	7
6	1	1	5	5	5	4	4	6	4	3	4	4	3	6	2	2	2	3	2	4	1	1	1	2	1	2	1	3	4	2	1	2	1	1	3	3	3	2	1	1	3	5	3	1	4	1	1	1	1
6	2	1	4	5	6	4	4	7	4	1	5	4	4	7	5	5	5	4	2	5	5	4	3	3	2	1	1	3	3	2	2	3	3	2	3	3	3	2	3	5	3	1	1	3	3	2	1	4	4
6	2	1	4	6	4	4	6	5	4	4	4	4	7	4	4	4	4	2	2	2	4	2	4	3	1	3	3	3	3	3	3	2	2	2	2	3	3	1	3	1	2	5	5	1	2	3	1	1	4
6	2	1	4	6	3	1	4	5	3	2	5	2	4	5	5	4	4	1	1	1	1	1	1	3	3	4	1	3	3	3	1	2	3	4	2	3	3	3	4	1	4	1	3	1	1	5	3	3	2
6	2	1	7	4	4	3	2	7	1	1	4	1	6	4	7	7	7	4	4	4	5	4	4	3	1	1	1	5	5	2	3	3	3	2	3	3	3	1	1	1	5	3	5	1	5	3	1	4	7
6	1	1	7	7	4	6	6	6	6	6	4	4	6	4	6	4	2	4	1	1	1	4	4	3	3	3	4	4	1	3	3	3	3	2	2	2	3	3	4	4	2	2	3	2	4	4	4	2	3
6	2	1	6	3	3	7	4	4	6	1	6	7	4	6	6	2	7	4	2	4	6	3	2	1	3	3	3	3	3	3	3	3	3	3	3	3	3	3	1	5	5	5	5	5	5	5	5	6	6
6	2	1	4	4	4	4	4	4	4	4	4	4	4	4	7	7	7	1	1	1	4	7	1	3	3	3	3	3	3	3	3	3	3	3	2	2	3	3	3	3	3	3	3	3	3	3	3	4	4
6	2	1	4	6	6	4	4	1	4	4	6	4	6	6	3	3	3	7	7	7	5	7	6	3	3	2	2	2	3	3	1	3	3	5	4	4	3	3	3	2	3	4	3	1	3	1	2	5	5
6	1	1	4	6	3	3	6	2	3	3	5	4	5	2	5	5	5	4	5	5	2	3	5	3	4	2	2	2	4	2	3	3	4	4	2	3	3	2	4	3	2	4	3	4	4	3	4	5	5
6	2	1	2	4	2	2	3	2	2	2	2	2	2	2	2	2	2	2	2	2	5	1	2	3	1	1	1	3	4	3	3	4	3	4	4	4	4	1	1	3	1	3	3	3	3	3	3	7	7
6	1	1	4	2	5	4	4	6	4	4	4	4	4	4	2	6	3	4	3	2	4	2	4	3	3	3	3	3	3	3	3	3	3	3	3	3	3	3	3	3	3	2	2	1	3	3	3	4	4
6	2	1	6	4	4	7	5	7	7	4	4	7	4	4	4	5	3	5	5	5	6	7	1	3	2	2	1	3	4	3	2	3	4	3	5	3	4	4	4	3	4	5	4	4	5	4	5	4	4
6	1	1	5	6	6	4	5	4	4	4	4	4	4	4	5	5	4	4	5	5	4	5	5	4	2	3	3	3	3	3	3	3	3	3	3	3	3	2	4	5	4	3	3	3	3	3	3	3	3
6	2	1	6	6	6	6	6	6	6	6	6	6	6	5	5	5	5	7	7	7	6	6	3	3	3	3	3	3	3	3	3	3	3	3	3	3	3	3	3	5	3	3	3	3	3	3	3	6	6
6	1	1	2	6	6	6	5	4	1	6	4	4	6	4	4	4	4	2	1	1	4	1	1	3	1	5	3	3	3	3	3	3	3	3	3	4	3	3	3	3	3	3	3	3	3	3	3	4	4
6	2	1	4	4	4	3	4	3	4	1	4	3	2	1	5	5	5	4	4	7	7	7	1	3	2	2	4	4	5	4	3	3	3	3	2	2	3	5	1	2	1	5	3	3	1	1	3	1	1
6	1	1	6	6	7	5	6	7	7	1	7	6	6	4	5	6	5	4	7	4	7	6	7	5	3	3	3	3	3	3	3	3	3	3	3	2	3	2	2	2	2	4	4	4	4	4	5	7	7
6	1	1	5	7	5	5	6	5	6	6	6	5	5	5	5	5	5	4	4	4	4	4	4	3	3	3	3	3	4	4	3	3	3	3	3	3	3	3	3	4	3	4	4	4	4	3	3	5	5
6	2	1	5	6	3	5	4	3	4	4	4	3	5	3	6	6	5	5	7	6	4	4	5	4	3	4	4	3	3	3	3	3	3	2	3	3	3	3	4	3	3	3	4	3	3	3	3	4	4
6	1	1	3	6	5	6	6	5	4	5	5	4	6	4	7	6	5	7	3	1	5	5	1	3	3	3	3	3	3	3	3	4	3	3	4	3	3	3	3	3	3	3	3	3	3	3	3	4	4
6	1	1	6	6	6	5	6	6	5	4	4	5	6	6	7	7	7	4	5	5	1	4	3	4	2	5	3	3	3	3	3	3	3	3	3	3	3	4	1	1	3	3	5	1	1	1	1	7	7
6	2	1	3	7	7	7	6	7	7	4	5	7	6	6	4	4	4	4	4	3	4	4	6	5	3	4	4	2	5	3	3	3	3	3	1	3	3	3	3	2	5	5	5	1	5	4	1	3	3
6	2	1	5	7	7	5	6	5	5	4	4	5	5	4	4	5	3	4	1	4	6	5	5	3	3	3	3	4	4	3	3	3	3	4	3	3	3	3	3	3	3	3	3	3	3	3	3	4	4
6	2	1	7	7	6	6	7	7	5	6	7	7	7	5	4	4	5	7	1	7	6	7	7	5	3	1	3	3	4	3	3	3	3	3	3	5	3	3	3	3	3	3	3	3	3	3	3	6	6
6	2	1	4	6	5	4	5	6	4	4	5	4	6	5	5	5	5	3	4	4	4	5	5	3	3	3	4	4	2	3	3	3	4	3	3	3	4	4	4	4	4	4	4	4	4	4	4	5	5
6	1	1	3	7	7	4	6	6	6	6	5	2	5	4	5	6	7	5	6	4	6	4	5	2	4	5	3	3	3	3	4	3	2	4	2	5	2	3	3	3	3	3	3	1	3	3	3	6	6
6	2	1	6	7	6	4	6	7	5	6	7	5	7	4	6	6	6	7	7	7	5	7	5	3	2	3	3	2	4	3	3	3	5	3	3	3	5	3	3	4	3	4	5	5	5	5	3	5	5
6	2	1	5	7	5	3	7	7	6	7	7	6	6	6	1	2	4	4	1	1	3	3	4	5	1	5	2	3	3	3	2	2	4	3	5	4	4	3	5	3	3	5	5	3	3	3	3	3	3
6	2	1	4	6	6	4	6	4	6	4	4	4	4	4	4	5	4	7	7	7	4	7	7	4	3	4	3	3	4	4	3	3	3	3	3	3	3	3	3	3	3	3	3	3	3	3	3	4	4
6	1	1	4	7	5	4	6	5	4	4	4	4	5	4	5	5	5	3	3	3	4	3	4	4	3	3	3	4	4	3	3	3	3	3	3	3	4	3	3	3	3	3	3	3	3	3	3	4	4
6	2	1	5	6	5	5	6	7	6	5	5	3	7	2	5	5	5	4	4	4	7	6	7	3	3	5	2	4	4	2	2	3	4	3	4	3	4	4	5	1	4	4	4	1	4	4	3	3	3
6	1	1	2	6	6	7	7	7	1	4	7	6	6	1	5	5	5	4	4	4	6	4	4	4	3	4	4	4	3	3	3	3	3	3	3	3	3	3	3	3	3	3	3	3	3	3	3	6	6
6	2	1	4	6	2	4	2	1	4	4	2	4	4	4	4	2	2	1	1	1	2	2	1	3	4	4	5	3	4	3	3	3	3	3	3	3	3	3	3	3	4	3	3	3	4	3	3	5	5
6	2	1	4	6	4	4	5	5	4	4	4	4	4	4	3	5	3	4	3	3	4	3	4	3	3	5	4	3	4	3	3	3	3	4	3	3	3	3	4	3	3	4	4	2	3	3	3	4	4
6	1	1	3	5	7	4	3	5	3	3	5	4	5	3	3	4	4	4	4	3	4	3	4	4	2	2	4	4	4	4	4	2	3	4	4	3	3	4	3	3	3	3	4	4	4	3	3	5	5
6	1	1	4	6	6	6	6	7	6	4	5	4	3	7	2	2	3	1	5	5	4	6	1	3	1	1	2	4	4	4	4	4	4	4	5	4	4	2	2	5	4	4	4	4	4	2	3	7	7
6	1	1	6	6	5	6	4	7	6	4	5	6	6	7	2	3	3	1	1	1	3	1	3	3	3	3	2	3	4	3	3	3	4	5	4	4	4	3	3	3	3	3	3	3	3	3	3	3	3
6	2	1	4	6	5	4	6	7	4	3	4	4	6	5	5	5	5	4	5	4	4	4	4	4	3	5	3	3	4	3	4	3	4	3	3	3	3	5	5	5	3	5	4	5	4	4	4	4	4
6	2	1	4	7	7	5	4	7	4	4	4	4	7	4	5	6	6	4	4	5	4	4	5	3	3	4	4	4	4	3	4	3	4	3	3	3	3	3	3	3	3	3	3	3	3	3	3	4	4
6	1	1	6	6	5	4	6	6	5	6	5	4	6	6	5	6	6	7	5	6	6	5	6	3	3	3	3	4	3	3	3	3	4	4	4	4	4	3	4	4	4	4	4	4	4	4	4	4	4
6	1	1	6	7	2	6	6	7	5	6	6	6	7	6	6	6	6	7	7	7	6	7	7	4	3	2	4	4	3	1	3	1	5	5	5	5	3	3	1	3	3	3	3	3	3	3	3	4	4
6	2	1	6	6	6	6	6	7	6	5	6	5	6	3	5	4	3	4	4	4	5	4	4	3	3	3	3	3	4	4	4	4	4	5	3	3	3	5	5	3	5	5	3	3	3	4	3	4	4
6	2	1	5	7	7	4	6	5	4	5	4	4	7	4	4	4	4	4	3	3	2	3	3	3	3	3	3	3	4	4	4	4	4	3	4	3	4	3	3	3	3	3	3	3	3	3	3	2	2
6	2	1	7	7	5	4	7	5	6	7	4	6	7	4	4	4	4	2	5	4	3	5	4	3	2	5	3	4	5	5	4	3	1	5	5	3	1	5	5	3	4	5	5	3	4	3	2	5	5
6	2	1	7	7	7	7	7	7	7	7	7	7	7	7	4	4	4	1	1	1	3	1	1	4	1	4	5	4	4	4	4	3	3	3	3	3	4	3	5	5	3	5	3	3	5	3	5	3	3
6	1	1	6	7	7	6	6	5	4	5	5	3	6	6	3	5	5	2	2	2	5	2	2	4	3	4	3	3	4	3	3	3	3	4	4	4	4	4	4	4	4	4	5	4	4	4	3	7	7
6	2	1	6	7	6	4	6	4	4	7	4	5	7	7	6	5	5	6	4	4	5	4	3	4	3	5	3	4	4	4	3	3	3	4	3	3	3	4	4	3	5	5	4	3	4	3	3	7	7
6	2	1	7	7	7	7	7	6	6	6	5	5	6	4	5	3	3	3	4	5	4	3	4	3	3	3	3	5	5	4	4	4	3	3	4	3	3	3	3	3	4	3	3	3	3	3	3	5	5
6	2	1	4	6	7	4	6	7	4	4	6	4	6	7	4	4	4	2	1	1	1	1	5	3	3	4	4	4	4	4	3	3	3	4	3	4	4	3	4	3	3	3	3	3	3	3	3	4	4
6	2	1	7	5	7	7	5	7	7	4	7	4	4	4	4	4	4	7	7	7	4	7	7	5	3	3	3	5	3	3	3	3	3	5	5	3	3	5	5	3	5	5	3	3	3	3	5	4	4
6	1	1	4	4	4	4	4	4	4	4	4	4	4	4	4	5	4	4	7	1	4	5	4	2	2	4	2	4	4	4	4	4	4	4	4	4	4	4	5	5	4	5	4	3	5	4	3	4	4
6	1	1	7	6	3	5	3	5	6	4	5	5	5	6	5	5	4	7	1	1	5	7	7	3	3	3	3	3	4	3	3	4	4	5	4	4	4	3	4	4	4	4	4	4	4	4	3	6	6
6	1	1	4	7	6	5	5	5	5	5	5	5	5	5	3	5	3	1	7	7	5	7	7	3	3	3	3	4	4	4	4	3	4	4	4	4	4	4	3	3	3	3	4	3	4	4	3	4	4
6	1	1	5	6	5	6	4	6	6	4	4	4	4	4	4	4	4	6	7	7	4	5	7	4	3	4	3	4	4	4	3	3	4	3	4	4	4	3	3	5	3	3	3	5	3	3	5	4	4
6	1	1	5	7	7	7	6	7	7	5	7	7	7	7	5	5	5	4	4	4	5	4	4	4	3	4	3	3	5	4	4	3	4	3	3	4	4	3	4	3	4	4	5	5	5	3	3	5	5
6	2	1	4	7	7	4	6	7	4	4	4	5	7	4	4	4	5	4	4	5	6	2	1	4	3	3	3	4	5	5	3	3	4	4	3	4	4	3	5	3	3	5	3	2	3	3	2	6	6
6	2	1	5	7	4	5	3	3	4	4	4	6	5	2	5	5	5	4	6	5	4	7	4	3	4	5	4	3	4	4	4	4	4	4	3	3	3	3	3	3	3	4	2	3	3	3	3	4	4
6	2	1	4	6	5	6	6	6	6	6	6	6	6	6	6	6	6	7	7	7	6	7	7	4	4	4	4	4	2	4	4	4	4	4	4	4	2	4	4	4	4	2	2	2	2	2	2	6	6
6	1	1	6	6	4	6	6	6	6	5	5	5	6	5	7	7	7	4	7	5	6	4	5	4	3	5	5	3	4	4	4	4	3	3	3	4	4	3	4	3	3	4	3	3	3	3	3	5	5
6	1	1	7	6	7	7	7	7	7	4	7	5	7	7	5	3	3	3	2	2	4	2	2	4	4	4	4	4	4	4	2	4	4	4	4	4	4	4	4	4	4	4	4	4	4	4	4	7	7
6	1	1	7	7	7	7	7	7	7	7	7	7	7	7	4	4	4	1	1	7	4	4	4	3	3	4	4	4	4	4	4	4	4	4	4	4	4	4	4	4	4	4	4	4	4	4	4	7	7
6	2	1	5	7	7	7	6	6	6	6	6	6	6	5	5	6	4	7	4	7	6	4	4	3	3	3	3	5	5	4	4	5	3	4	4	4	4	4	4	4	4	4	4	4	4	4	4	5	5
6	1	1	6	7	7	4	6	6	6	4	4	4	6	6	5	5	5	4	4	4	4	4	4	5	3	4	2	4	4	4	4	4	4	4	4	4	4	4	4	4	5	5	5	3	4	4	3	4	4
6	1	1	7	7	6	4	7	5	5	6	7	5	6	4	6	7	5	7	7	7	5	7	1	3	4	4	3	4	4	4	4	4	4	4	4	4	4	4	5	5	4	5	4	4	4	4	4	5	5
6	2	1	6	6	7	6	5	6	6	6	6	6	5	4	5	1	5	1	4	1	6	1	1	4	3	3	4	4	5	5	4	3	5	3	4	4	4	4	3	3	4	4	3	4	4	4	3	7	7
6	2	1	6	7	7	6	5	4	6	2	5	6	3	6	5	5	2	4	7	6	6	6	6	4	3	4	3	4	5	4	4	3	4	5	4	4	4	4	1	2	4	4	2	2	3	2	1	6	6
6	2	1	4	7	6	3	7	6	5	5	4	4	7	4	3	6	5	3	5	4	7	3	5	3	5	3	3	4	5	5	5	4	3	4	3	4	4	3	3	3	3	3	3	2	3	3	2	4	4
6	1	1	7	7	7	6	6	7	7	6	6	6	5	7	5	5	5	3	2	2	5	3	3	4	3	4	4	4	4	4	4	4	4	4	4	4	4	4	4	3	4	4	4	3	4	4	3	6	6
6	1	1	7	7	7	7	7	7	7	7	7	7	7	7	6	6	6	7	7	7	6	7	1	3	3	3	4	4	4	4	4	4	5	5	4	4	4	3	3	3	4	4	3	3	4	3	3	6	6
6	1	1	6	7	7	4	7	7	5	7	5	5	7	7	7	5	6	5	5	4	4	5	5	4	4	4	4	4	4	4	4	4	4	4	4	4	4	4	1	4	3	4	4	5	3	5	4	4	4
6	1	1	7	7	7	7	5	7	7	7	7	7	5	7	7	7	7	6	5	7	7	7	5	3	4	4	4	4	4	4	4	3	4	4	4	5	5	3	3	3	3	3	3	3	3	3	3	7	7
6	1	1	1	7	7	5	4	7	5	5	4	4	5	1	1	1	7	1	1	1	1	1	1	1	1	4	1	5	5	5	5	5	5	5	5	5	5	5	5	5	5	5	5	5	5	5	5	1	1
6	2	1	7	7	7	7	7	7	7	7	7	7	7	7	4	5	5	5	6	7	5	3	5	4	4	4	4	4	4	3	4	3	4	5	4	5	5	5	5	3	5	5	5	5	5	5	5	5	5
6	1	1	4	7	7	4	7	7	4	4	4	4	7	4	5	5	5	7	5	5	7	5	5	3	3	3	3	3	3	5	5	5	5	5	4	5	5	5	5	5	5	5	5	5	5	3	3	7	7
6	1	1	7	7	7	7	7	7	7	7	6	7	7	6	3	2	2	4	4	4	3	3	4	4	3	4	4	5	5	3	4	5	4	5	4	5	4	4	3	3	4	4	4	3	5	4	3	7	7
6	1	1	7	5	6	7	7	6	7	5	6	7	6	1	3	5	5	7	7	7	5	7	7	3	1	5	5	5	5	5	5	4	5	3	4	5	4	5	5	3	3	3	3	1	1	1	4	7	7
6	1	1	5	7	3	5	4	3	5	4	4	5	4	4	5	5	5	4	4	4	5	4	4	5	5	5	5	4	4	4	4	4	4	3	4	4	4	3	4	3	4	5	5	3	4	4	4	5	5
6	2	1	5	7	6	4	6	7	4	4	4	4	7	4	4	4	4	1	3	3	4	3	4	1	4	5	4	4	5	5	5	5	5	3	5	4	5	3	3	3	3	5	5	3	3	4	3	7	7
6	2	1	6	7	7	4	7	6	4	5	5	4	6	6	5	4	5	7	4	5	7	7	7	5	3	3	3	5	5	4	5	5	4	5	4	4	5	5	5	5	5	4	5	3	4	5	5	4	4
6	1	1	6	7	7	7	7	6	6	6	6	7	7	7	6	6	6	5	6	6	6	6	6	4	4	4	4	4	4	4	4	4	4	5	5	5	5	5	5	5	5	5	5	4	5	5	5	6	6
6	1	1	7	7	7	7	7	4	7	6	7	7	7	3	4	4	4	7	4	4	1	4	4	5	4	3	5	5	5	5	5	5	5	3	3	5	5	5	5	3	4	5	5	3	3	5	5	4	4
6	2	1	7	7	7	7	6	7	7	6	7	7	6	7	3	3	4	5	7	7	6	7	4	4	3	5	5	5	5	5	5	4	5	4	5	5	5	5	3	5	5	5	5	5	5	5	5	7	7
6	2	1	6	7	6	6	7	7	6	7	6	6	7	6	5	6	6	5	5	5	7	5	5	4	4	5	4	5	4	4	5	5	5	5	5	5	5	5	4	5	4	5	5	4	5	5	5	7	7
6	1	1	7	7	7	7	7	7	7	7	7	7	7	7	7	7	7	7	7	7	7	7	5	3	5	5	5	5	5	5	5	5	5	3	5	5	4	3	1	4	5	4	4	4	5	3	3	7	7
6	1	1	6	6	6	4	6	6	6	4	5	4	5	4	5	3	4	7	7	7	4	7	4	5	5	5	3	4	5	5	4	5	5	5	5	5	5	5	5	3	5	5	5	5	5	3	3	6	6
6	1	1	7	7	7	6	7	4	3	7	4	5	7	1	7	1	5	1	1	7	7	7	7	5	5	1	5	5	5	5	5	5	5	5	5	5	5	5	4	1	5	5	1	1	5	1	1	7	7
6	2	1	4	7	6	6	7	7	6	4	6	6	6	6	6	6	6	7	5	3	6	5	6	5	5	5	5	5	5	5	5	5	5	3	5	4	4	5	4	3	5	4	5	5	5	5	5	6	6
6	2	1	7	7	7	7	6	6	7	7	7	7	6	6	6	6	6	7	7	7	6	7	7	5	3	5	4	5	4	5	5	5	5	5	5	5	5	5	5	5	5	5	5	5	5	5	5	7	7
6	2	1	6	7	6	6	4	6	5	6	4	4	6	6	4	3	4	7	7	7	5	1	4	5	5	5	5	5	4	5	5	3	5	5	5	5	5	1	1	2	4	4	4	1	4	1	1	6	6
6	2	1	4	6	6	6	6	6	6	5	6	6	6	6	5	5	5	6	4	6	4	6	4	4	5	5	5	4	5	5	5	5	5	5	5	5	5	4	4	4	4	4	5	3	4	4	4	5	5
6	1	1	4	7	7	4	7	7	4	7	7	4	7	6	5	5	5	4	4	4	5	7	7	5	5	5	3	5	5	5	5	5	5	5	5	5	5	5	5	5	5	5	5	5	5	5	5	5	5
6	1	1	6	7	7	6	6	7	6	7	7	6	7	7	5	5	5	6	7	7	7	7	7	4	4	5	5	5	5	5	5	5	5	5	5	5	5	5	5	5	5	5	5	5	5	5	5	7	7
6	2	1	7	7	6	6	7	7	7	7	7	7	7	7	5	5	5	7	7	7	7	7	6	5	4	5	5	5	5	5	5	5	5	5	5	5	5	5	5	5	5	5	5	5	5	5	5	7	7
6	2	1	7	7	7	7	7	7	4	7	7	4	7	7	7	6	6	6	6	6	7	7	6	5	5	4	5	5	5	5	5	5	5	5	5	5	5	5	5	4	5	5	5	4	5	5	4	7	7
6	1	1	7	7	6	6	6	7	7	6	7	7	7	7	6	7	6	7	7	7	7	7	7	5	5	5	4	5	5	5	5	5	5	5	5	5	5	4	5	5	5	5	5	5	5	5	5	6	6
6	1	1	7	7	7	7	7	7	7	7	7	7	7	7	7	7	7	7	6	7	7	7	7	5	5	4	5	5	5	5	5	5	5	5	5	5	5	5	5	5	5	5	5	4	5	5	4	7	7
6	2	1	7	7	7	7	7	7	7	7	7	7	7	7	3	3	3	7	7	7	6	5	5	5	5	5	5	5	5	5	5	5	5	5	5	5	5	5	5	5	5	5	5	5	5	5	5	7	7
6	2	1	7	7	7	6	7	6	6	6	6	6	6	6	6	3	3	5	5	5	6	5	5	5	5	5	5	5	5	5	5	5	5	5	5	5	5	5	5	5	5	5	5	5	5	5	5	6	6
6	1	1	6	7	6	6	7	7	7	7	7	7	7	7	4	4	4	1	1	1	1	1	1	5	5	5	5	5	5	5	5	5	5	5	5	5	5	5	5	5	5	5	5	5	5	5	5	1	1
6	1	1	7	7	7	7	7	7	7	7	7	7	7	7	7	4	3	7	7	7	6	5	3	5	5	5	5	5	5	5	5	5	5	5	5	5	5	5	5	5	5	5	5	3	5	5	5	7	7
6	2	1	7	7	7	7	7	6	7	7	7	7	7	7	6	6	6	7	7	7	6	7	7	5	5	5	5	5	5	5	5	5	5	5	5	5	5	5	5	5	5	5	5	5	5	5	5	6	6
6	1	1	7	7	7	7	7	7	7	7	7	7	7	7	7	7	7	7	7	7	7	7	7	5	5	5	5	5	5	5	5	5	5	5	5	5	5	5	5	5	5	5	5	5	5	5	5	7	7
6	1	1	7	7	7	7	7	7	7	7	7	7	7	7	7	7	7	1	7	7	7	7	7	5	5	5	5	5	5	5	5	5	5	5	5	5	5	5	5	5	5	5	5	5	5	5	5	7	7
6	1	1	7	7	7	7	7	7	7	7	7	7	7	7	7	7	7	7	7	7	7	7	7	5	5	5	5	5	5	5	5	5	5	5	5	5	5	5	5	5	5	5	5	5	5	5	5	7	7
6	2	1	7	7	7	7	7	7	7	7	7	7	7	7	7	7	7	7	7	7	7	7	7	5	5	5	5	5	5	5	5	5	5	5	5	5	5	5	5	5	5	5	5	5	5	5	5	7	7
6	2	2	1	7	2	2	2	2	2	2	2	2	2	1	1	1	1	1	1	1	1	1	1	1	1	1	1	1	1	1	1	1	1	1	1	1	1	1	1	1	1	1	1	1	1	1	1	1	1
6	2	2	7	7	1	1	7	1	1	7	1	1	7	1	1	1	1	1	1	1	1	1	1	1	1	1	1	1	1	1	1	1	1	1	1	1	1	1	5	1	1	1	1	1	1	1	1	6	1
6	1	2	4	5	4	3	3	5	4	2	3	2	2	3	1	1	1	1	1	7	1	1	1	1	1	1	1	1	1	1	1	1	1	1	1	1	1	4	1	1	1	1	5	1	1	1	1	4	7
6	1	2	1	2	2	2	2	2	2	2	2	2	2	2	2	2	2	7	7	7	2	7	7	1	1	1	1	1	1	1	1	1	1	1	1	1	1	1	1	1	1	1	1	1	1	1	1	2	2
6	1	2	1	6	4	4	4	4	4	4	4	4	4	4	4	4	4	1	2	4	4	1	1	1	1	1	1	1	1	1	1	1	1	1	1	1	1	1	1	1	4	2	1	1	1	1	1	1	4
6	2	2	4	6	2	1	6	3	1	5	3	1	6	1	4	4	4	4	1	1	4	1	1	1	1	1	1	1	1	1	1	1	1	1	1	1	1	1	4	3	3	3	3	1	3	1	1	2	4
6	2	2	4	4	6	1	4	3	1	4	1	1	4	3	1	4	1	1	1	1	1	1	1	1	1	1	1	2	1	1	1	1	1	1	1	1	1	1	1	1	1	3	3	1	2	1	1	7	4
6	2	2	5	6	4	4	6	7	4	7	7	4	7	7	2	3	2	4	1	1	4	1	1	2	1	1	1	1	1	1	1	3	1	1	1	1	1	3	3	1	3	3	3	3	3	3	3	4	6
6	2	2	1	4	1	1	4	1	1	1	1	1	4	1	4	4	4	1	1	1	4	1	1	1	1	1	1	2	1	1	1	1	1	3	1	1	1	3	2	1	1	3	3	1	1	1	1	1	4
6	2	2	1	1	1	1	3	5	7	1	3	6	5	6	4	4	4	5	6	4	5	4	4	1	1	1	1	1	1	1	1	1	1	1	1	1	5	1	1	1	1	1	1	1	1	1	1	4	5
6	2	2	3	7	2	1	7	7	4	7	5	1	7	1	7	1	7	1	1	1	1	1	5	1	1	1	1	1	1	1	1	3	1	1	3	3	3	1	1	1	3	1	3	1	1	1	1	2	1
6	1	2	4	5	4	5	5	7	3	4	4	2	6	3	5	5	5	4	1	1	4	1	1	1	1	1	1	1	3	1	1	1	1	1	3	3	3	1	1	1	1	2	1	1	1	1	1	7	4
6	2	2	4	7	4	4	6	3	4	1	1	3	1	1	5	5	5	5	4	5	4	4	4	2	1	2	1	2	1	2	2	1	1	4	1	1	2	1	1	1	2	2	1	1	2	1	1	4	4
6	2	2	4	4	4	3	3	4	4	4	4	4	5	5	4	4	4	1	1	1	4	1	1	1	1	1	3	2	3	1	3	1	3	3	1	1	1	4	3	3	1	4	4	4	4	3	3	3	4
6	2	2	4	6	2	4	6	5	1	5	2	1	6	1	5	5	5	5	1	1	3	6	2	3	1	3	1	2	1	1	1	1	1	4	3	2	1	1	3	1	1	4	4	4	1	3	1	4	6
6	1	2	4	3	4	4	4	4	4	4	4	4	4	4	4	4	4	4	4	4	4	4	4	1	1	5	1	1	1	1	1	1	1	5	1	3	3	1	1	1	1	3	5	1	5	1	1	4	4
6	1	2	6	6	6	6	6	7	6	7	5	5	7	1	4	1	1	2	2	2	1	2	2	3	1	1	1	2	4	2	1	1	1	4	2	2	3	3	1	1	3	3	1	1	1	1	3	4	4
6	2	2	3	6	7	6	6	4	6	4	4	4	4	7	3	2	2	3	4	2	3	4	3	4	1	1	2	2	3	1	2	2	2	2	2	2	2	1	1	1	2	3	2	3	3	1	1	4	4
6	2	2	1	1	1	1	1	1	3	2	6	2	2	3	1	1	2	4	1	2	2	1	2	2	3	2	3	3	1	2	2	2	2	2	1	2	2	1	1	1	1	1	1	1	1	1	1	4	4
6	2	2	5	5	4	5	5	4	5	5	4	5	5	4	5	5	5	5	3	4	3	4	3	4	2	2	1	1	2	1	1	2	2	3	2	3	3	1	2	1	2	4	3	1	3	3	1	1	1
6	1	2	4	7	5	4	4	4	6	1	1	1	4	1	2	1	1	1	1	1	4	1	1	1	1	1	1	1	1	3	3	3	3	3	3	3	3	1	2	3	3	3	3	3	3	3	3	1	1
6	1	2	3	4	3	2	3	5	2	4	4	1	3	1	6	6	5	7	1	1	1	7	1	3	2	1	1	2	1	2	3	3	3	3	3	2	1	3	1	3	3	3	2	1	5	2	3	4	4
6	1	2	3	6	3	3	5	4	3	4	4	3	5	5	6	6	6	4	2	2	3	4	4	3	3	3	2	3	3	1	1	2	1	3	2	2	1	3	1	2	2	3	2	2	2	2	2	3	3
6	1	2	5	6	5	5	6	5	4	4	5	4	4	5	5	3	4	3	3	3	4	1	3	2	2	2	2	3	2	2	2	2	2	2	3	3	3	3	3	2	2	2	3	2	3	2	2	4	4
6	2	2	3	6	6	4	3	3	3	4	5	4	5	2	3	3	7	7	1	1	5	1	1	4	2	2	1	1	1	1	4	1	3	3	4	1	4	3	3	1	1	5	3	1	3	3	1	2	2
6	2	2	4	4	4	1	4	1	1	4	1	1	7	1	6	1	7	4	2	2	4	7	7	4	3	5	1	3	2	1	1	1	1	3	3	3	1	2	1	1	4	3	5	1	2	3	1	4	4
6	2	2	4	7	5	5	6	7	4	4	5	4	5	1	7	7	7	7	7	7	4	1	1	2	1	1	1	1	1	1	3	3	3	3	4	4	4	1	3	5	5	5	1	5	5	3	1	7	7
6	2	2	5	4	4	3	2	3	2	4	4	4	3	2	4	4	4	7	4	7	7	1	4	3	1	1	1	3	3	2	4	3	1	1	4	3	3	1	1	3	4	1	1	1	1	1	1	4	4
6	2	2	6	6	3	5	6	1	2	2	2	3	5	2	6	2	5	1	3	1	5	7	1	3	1	2	1	1	4	2	2	2	2	4	3	3	3	1	1	1	3	1	3	1	1	2	1	4	4
6	1	2	5	5	4	4	4	4	4	4	4	4	4	4	7	1	1	1	1	1	1	1	1	3	2	3	2	3	3	3	3	3	3	3	1	1	1	3	3	3	3	4	3	3	3	4	4	1	1
6	1	2	4	4	4	4	4	4	4	1	4	4	4	4	3	3	3	4	4	4	3	4	4	3	1	2	3	4	3	2	2	2	2	2	3	3	3	1	3	3	3	3	3	3	3	3	3	1	3
6	2	2	4	7	5	5	7	4	4	5	5	4	6	3	3	5	5	6	6	6	4	6	6	3	1	2	3	2	4	2	3	4	2	2	1	3	3	1	3	3	2	4	1	2	5	1	4	6	6
6	2	2	5	4	5	4	4	5	4	4	4	5	3	4	4	4	5	4	3	3	4	3	4	3	3	3	2	2	3	3	3	3	2	2	2	2	2	3	2	2	2	2	4	2	3	2	3	7	4
6	2	2	2	6	1	6	6	6	6	6	6	6	6	4	5	5	5	1	1	1	6	1	1	1	1	5	3	3	3	2	2	2	3	3	2	3	2	3	1	3	3	2	3	2	3	3	3	3	5
6	2	2	5	6	5	5	5	5	5	5	4	5	5	5	5	5	5	4	3	5	5	4	4	3	3	3	2	3	3	2	2	2	3	4	1	3	1	2	1	1	2	3	3	1	2	3	1	3	4
6	2	2	5	3	3	4	1	1	2	1	1	1	1	1	1	1	1	1	1	1	1	1	1	3	1	3	1	3	3	3	3	3	2	3	3	3	2	2	3	4	2	1	3	3	1	1	3	4	4
6	1	2	5	6	2	1	4	4	4	4	5	6	4	4	4	4	5	2	3	2	4	2	2	3	1	1	1	3	3	3	3	4	3	1	4	3	3	4	3	5	3	2	3	1	1	4	3	4	4
6	1	2	4	6	6	4	3	6	4	4	4	5	5	5	4	4	4	1	1	1	4	1	1	3	3	3	2	2	2	2	1	2	3	3	3	4	4	4	3	2	4	4	4	3	3	3	3	4	4
6	1	2	5	6	7	3	6	6	5	5	2	5	6	3	6	3	3	5	5	5	2	5	5	1	2	2	2	2	3	3	3	3	3	3	3	4	3	1	2	2	2	2	2	1	3	3	3	3	6
6	2	2	4	2	4	5	2	5	4	1	6	6	1	7	4	5	5	7	1	1	6	1	1	2	1	1	4	3	3	3	3	2	3	3	3	3	3	3	3	1	1	3	3	1	3	1	2	4	5
6	1	2	7	7	7	4	4	6	4	2	6	3	5	2	2	3	2	7	7	7	7	1	1	3	2	2	1	5	5	3	3	3	1	1	3	3	3	4	4	4	4	4	5	4	5	3	3	3	7
6	1	2	3	4	4	4	5	5	4	3	4	4	3	4	3	3	3	5	5	5	4	3	4	3	2	3	2	2	2	3	2	3	3	4	3	3	3	2	2	1	3	3	3	1	3	2	1	7	5
6	1	2	6	6	6	5	4	4	4	4	5	4	4	3	3	3	3	6	6	6	4	6	1	2	2	1	2	3	4	3	3	3	3	3	3	3	3	3	3	3	3	3	3	3	3	3	3	2	6
6	1	2	5	7	4	6	4	5	5	4	3	5	5	3	4	3	3	4	4	4	5	4	4	3	2	5	1	2	3	3	3	3	3	1	3	3	3	3	3	4	3	2	4	1	2	2	3	2	4
6	2	2	5	6	3	6	5	6	4	4	4	6	5	2	5	4	2	4	3	3	4	1	1	3	3	3	2	3	3	2	2	2	2	4	3	3	3	5	3	3	3	3	3	3	3	3	3	1	3
6	2	2	6	6	4	6	6	4	6	6	4	4	6	4	4	4	4	3	5	5	4	1	2	3	1	3	1	3	5	3	3	3	3	3	3	3	1	3	1	3	1	3	3	2	3	3	2	5	6
6	2	2	6	6	7	5	6	7	6	7	7	4	7	7	4	4	4	2	1	1	4	1	1	3	1	2	1	5	4	1	1	3	3	5	3	3	3	1	1	3	5	1	2	1	2	1	4	4	1
6	2	2	4	6	5	5	6	6	5	5	5	4	6	3	5	5	5	4	4	4	5	4	4	3	2	3	2	4	3	2	2	2	3	3	3	3	3	3	3	4	4	4	2	2	4	4	2	1	4
6	2	2	4	3	1	3	3	4	3	4	4	3	4	4	4	4	4	4	4	4	3	1	1	3	2	1	3	3	3	3	3	3	3	3	3	3	3	3	3	3	3	3	3	3	3	3	3	3	4
6	2	2	5	6	5	4	7	3	5	6	6	4	5	6	4	6	4	3	4	4	2	3	4	3	1	5	3	3	4	2	3	3	2	4	3	2	1	5	4	2	4	4	5	3	4	4	2	1	7
6	1	2	4	5	6	4	3	5	4	2	5	3	3	2	5	5	5	7	4	4	4	4	1	2	1	3	2	2	4	4	3	3	3	4	2	3	3	4	4	3	3	3	4	2	3	3	2	5	6
6	2	2	6	6	6	6	6	3	4	4	3	4	4	1	1	1	1	2	5	3	7	7	1	3	1	1	1	1	4	3	3	3	4	4	4	4	4	3	3	3	2	2	1	2	1	1	1	5	7
6	2	2	1	3	1	5	2	3	6	5	2	5	5	4	3	3	3	3	4	3	3	4	4	3	4	3	3	4	3	2	2	3	3	3	2	2	3	2	3	3	3	2	3	1	3	2	1	4	4
6	1	2	3	3	5	4	2	4	3	4	5	5	4	5	4	3	3	5	5	5	2	5	5	3	3	3	2	3	3	3	3	3	3	3	3	2	3	2	3	1	3	2	3	2	3	1	3	2	2
6	1	2	3	6	4	4	4	6	4	1	2	4	4	5	3	5	3	2	3	3	4	1	1	3	1	4	1	2	3	3	3	3	3	5	3	3	3	2	4	3	3	4	3	3	3	2	1	4	4
6	1	2	4	4	4	4	4	4	4	4	4	4	4	4	4	4	4	1	1	1	4	1	1	1	3	3	3	3	3	3	3	3	3	3	3	3	3	3	3	3	3	3	3	3	3	3	3	4	4
6	1	2	4	6	4	4	4	4	4	4	4	4	4	4	4	4	4	2	1	1	3	2	2	2	3	2	3	3	3	3	3	3	3	3	3	3	3	4	3	3	3	4	3	3	4	4	3	4	4
6	2	2	2	7	5	2	6	6	2	4	5	2	6	2	5	5	5	4	4	4	4	4	4	3	3	3	2	2	2	4	3	3	3	3	3	3	3	1	2	2	2	5	4	2	2	3	2	7	7
6	1	2	4	4	4	4	3	5	4	4	5	4	3	3	5	5	5	4	4	4	5	4	4	2	2	3	3	3	3	3	2	2	3	4	3	4	3	4	3	3	3	4	3	3	3	3	2	5	5
6	2	2	4	1	5	1	5	3	1	2	7	1	4	2	7	6	5	6	1	1	3	1	1	1	3	2	4	3	4	2	4	4	2	3	4	1	3	1	3	4	1	2	3	4	1	3	1	3	3
6	2	2	4	6	3	4	6	5	4	4	3	4	6	3	3	5	1	6	4	5	5	6	7	4	3	3	2	2	3	3	2	2	3	4	4	3	3	4	2	5	3	4	3	4	3	4	4	4	4
6	1	2	5	7	7	4	7	7	5	4	7	4	7	7	4	4	4	1	2	2	7	6	4	4	2	3	3	3	2	2	3	5	2	2	3	3	4	3	5	5	4	4	1	3	4	5	3	3	3
6	2	2	4	6	5	5	6	5	4	4	4	4	5	5	4	4	4	3	4	4	4	3	3	3	2	3	3	3	3	3	3	3	3	3	3	3	3	3	3	3	3	4	4	3	4	3	3	4	4
6	2	2	3	6	4	3	5	4	3	3	4	1	3	3	2	5	5	3	3	3	4	3	3	3	3	3	3	3	4	3	2	2	4	2	3	3	3	2	2	1	2	3	3	2	2	2	1	4	4
6	2	2	3	5	3	4	5	6	3	4	4	4	4	4	5	5	5	3	3	4	4	3	3	3	2	3	3	3	3	3	3	3	3	3	3	3	3	3	3	3	3	3	3	3	3	3	3	5	5
6	2	2	5	7	3	4	5	6	5	6	5	5	5	5	5	5	5	3	3	3	5	3	3	3	3	3	3	3	3	3	3	3	3	2	3	3	3	5	5	1	5	3	3	3	3	3	3	5	5
6	1	2	5	4	5	5	4	6	5	3	7	5	4	5	5	5	5	3	3	4	5	3	2	3	3	2	1	4	5	3	4	1	2	3	3	3	4	4	3	5	2	3	3	3	3	4	4	7	7
6	2	2	5	6	5	5	6	5	5	7	4	5	7	5	6	5	4	1	1	1	5	3	2	3	2	4	2	3	3	2	3	3	3	4	3	3	3	4	3	3	2	3	3	3	3	3	3	5	5
6	1	2	6	6	5	6	7	5	6	6	6	6	6	4	6	6	6	4	3	4	4	4	4	2	3	3	3	3	3	3	3	3	3	3	3	3	3	3	3	3	3	3	3	3	3	3	3	4	4
6	2	2	4	6	5	3	6	6	4	5	3	4	7	6	3	2	1	1	1	1	1	1	1	3	3	3	2	3	4	3	3	3	4	4	3	2	2	1	2	1	1	5	4	2	2	4	2	1	1
6	2	2	5	7	3	5	7	7	5	6	7	5	6	7	2	2	2	5	1	1	6	5	4	3	3	3	3	3	3	3	3	3	3	3	3	3	3	4	5	5	5	5	5	5	5	5	5	5	5
6	1	2	4	7	3	3	7	7	4	7	4	2	7	7	5	3	3	2	2	3	5	4	3	5	5	2	2	3	5	2	2	2	2	2	3	2	5	3	3	5	3	5	5	5	1	3	3	5	5
6	2	2	4	4	4	4	4	4	4	4	4	4	4	4	4	4	4	1	1	1	4	1	1	3	3	3	3	3	3	3	3	3	3	3	3	3	3	3	3	3	1	3	3	3	3	3	3	4	4
6	1	2	7	5	7	7	1	4	4	4	4	4	4	4	4	4	4	1	1	7	4	3	4	3	3	3	3	3	3	3	3	3	3	3	3	3	3	4	1	3	3	3	3	3	3	3	3	4	4
6	2	2	4	6	4	4	6	4	4	4	4	4	5	4	4	4	4	3	5	4	4	5	6	3	3	3	3	3	3	3	3	3	3	3	3	3	3	3	3	3	3	3	3	3	3	3	3	4	4
6	1	2	6	7	4	4	5	6	4	6	6	6	6	5	4	4	4	6	6	6	4	6	6	3	2	4	3	3	3	3	3	3	3	3	3	3	3	4	3	3	3	3	3	3	3	3	3	5	5
6	2	2	6	7	7	7	6	4	6	6	6	6	7	6	4	5	3	4	3	3	4	3	4	3	3	3	3	3	3	3	3	3	3	3	3	3	3	3	3	3	3	3	3	3	3	3	3	5	5
6	1	2	5	6	2	3	6	6	1	3	1	4	2	2	4	4	4	5	4	4	4	7	4	3	3	3	3	3	3	3	3	3	3	3	3	2	4	1	5	5	5	5	5	5	5	5	5	4	4
6	2	2	3	6	6	7	5	7	4	4	4	4	4	4	4	4	4	1	4	4	4	4	4	3	3	3	3	3	3	3	3	3	3	3	3	3	3	3	3	3	3	3	3	3	3	3	3	5	5
6	2	2	5	7	6	5	7	6	5	7	6	5	7	5	4	4	4	3	2	2	6	5	1	3	2	2	2	3	2	2	2	3	3	5	4	4	5	5	5	4	4	5	5	4	4	4	3	6	6
6	2	2	4	4	4	4	4	4	4	4	4	4	4	4	3	5	5	4	2	3	4	4	3	3	3	3	3	3	3	3	3	3	3	3	3	3	3	3	3	3	3	3	3	3	3	3	3	4	4
6	2	2	4	4	4	4	4	4	4	4	4	4	4	4	4	5	5	2	2	2	4	2	2	3	3	3	3	3	3	3	3	3	3	3	3	3	3	3	3	3	3	3	3	3	3	3	3	4	4
6	1	2	5	7	5	5	7	6	5	7	7	5	7	6	5	5	5	3	3	3	5	3	3	3	3	3	3	3	3	3	3	3	3	3	3	3	3	4	4	4	4	4	4	4	4	4	4	5	5
6	1	2	6	7	5	4	7	5	5	6	6	6	5	5	5	5	5	3	4	4	4	4	7	3	3	3	3	3	3	3	3	3	3	3	3	3	3	3	3	3	3	3	3	3	3	3	3	4	4
6	1	2	6	6	6	6	6	6	6	6	6	6	6	6	5	5	5	1	2	2	4	3	3	3	3	3	3	3	3	3	3	3	3	3	3	3	3	3	3	3	3	3	3	3	3	3	3	4	4
6	2	2	5	6	7	5	7	5	6	5	4	5	6	6	5	5	5	3	2	4	4	4	2	3	3	3	3	3	3	3	3	3	3	3	3	3	3	3	3	3	3	3	3	3	3	3	3	4	4
6	1	2	6	6	4	4	6	4	4	4	4	4	4	6	5	5	5	5	3	3	4	3	3	3	3	3	3	3	3	3	3	3	3	3	3	3	3	3	3	3	3	4	3	3	3	3	3	4	4
6	2	2	4	5	5	4	5	7	4	4	7	4	4	4	5	5	5	7	1	1	4	1	1	3	3	3	3	3	3	3	3	3	3	3	3	3	3	3	3	3	3	4	3	3	3	3	3	5	5
6	2	2	3	7	5	4	5	6	4	4	4	4	3	7	5	5	5	2	2	1	4	2	7	3	2	2	3	3	3	3	3	3	3	5	3	3	3	1	2	2	3	2	2	3	3	2	2	4	4
6	2	2	4	6	6	5	6	6	5	4	4	4	5	5	5	5	5	4	4	4	5	4	4	3	3	3	3	3	3	3	3	3	3	3	3	3	3	3	3	3	3	3	3	3	3	3	3	5	5
6	1	2	6	6	6	6	6	6	6	6	6	6	6	6	5	5	5	5	4	4	4	4	4	3	3	3	3	3	3	3	3	3	3	3	3	3	3	3	3	3	3	3	4	3	3	3	3	4	4
6	2	2	4	4	4	5	5	5	5	5	5	5	4	6	6	7	5	4	4	4	6	4	4	3	3	3	3	3	3	3	3	3	3	3	3	3	3	3	3	3	3	3	3	3	3	3	3	4	4
6	2	2	4	6	6	6	6	6	6	4	6	6	6	6	6	6	6	4	4	4	6	4	4	3	3	3	3	3	3	3	3	3	3	3	3	3	3	3	3	3	3	3	3	3	3	3	3	6	6
6	1	2	4	7	4	4	7	4	4	4	7	7	4	4	4	7	7	4	4	4	5	3	5	3	3	3	3	3	3	3	3	3	3	3	3	3	3	3	3	3	3	3	3	3	3	3	3	4	4
6	1	2	6	6	6	6	6	6	6	6	6	6	6	6	6	6	6	6	6	6	6	6	6	3	3	3	3	3	3	3	3	3	3	3	3	3	3	3	3	3	3	3	3	3	3	3	3	6	6
6	1	2	5	6	5	4	6	5	5	4	5	4	5	6	3	2	3	4	4	4	5	3	4	3	2	3	2	3	3	4	4	3	4	3	3	3	3	4	4	4	4	4	4	4	4	4	4	5	5
6	2	2	4	4	4	4	3	3	4	3	3	5	6	2	3	3	3	3	3	4	6	6	2	4	3	3	3	3	3	3	3	3	3	3	3	3	3	3	3	3	3	3	3	3	3	3	3	4	4
6	2	2	4	4	5	4	4	3	4	4	4	4	5	3	3	4	4	2	2	2	5	2	1	3	2	2	2	3	4	4	4	4	3	3	3	3	3	2	2	2	2	3	3	2	3	2	2	5	5
6	2	2	6	7	7	5	1	7	6	4	6	6	6	4	5	4	4	3	3	3	2	3	3	3	3	3	3	2	3	4	3	3	4	3	3	2	4	3	3	3	4	3	4	5	3	3	4	2	2
6	2	2	5	2	3	6	2	3	5	4	2	5	2	4	5	5	3	3	3	3	5	3	3	2	2	4	3	4	2	3	3	3	3	3	3	4	4	3	3	2	3	3	3	2	3	2	2	6	6
6	2	2	4	6	4	4	4	6	4	4	4	4	5	5	4	5	5	4	4	4	4	4	4	4	3	3	3	3	3	3	3	3	3	3	3	3	3	3	3	3	3	3	4	3	3	3	3	4	4
6	1	2	6	7	6	5	7	6	6	4	5	5	7	5	5	5	5	3	3	3	7	3	3	3	3	4	4	3	4	3	2	2	3	3	3	3	3	5	5	5	5	4	4	4	4	4	3	7	7
6	2	2	4	6	6	3	5	6	5	4	4	5	4	5	5	5	5	3	3	3	4	3	2	3	4	3	3	3	3	3	3	3	3	3	3	3	3	3	3	3	3	3	3	3	3	3	3	4	4
6	1	2	5	7	5	7	7	5	7	7	6	6	7	7	5	5	5	4	4	4	5	4	4	4	3	3	3	3	3	3	3	3	3	3	3	3	3	2	3	3	3	3	3	3	3	3	3	5	5
6	2	2	6	6	4	4	6	6	4	4	4	6	6	6	5	5	5	2	2	2	4	2	2	3	4	3	3	3	3	3	3	3	3	3	3	3	3	3	3	4	3	3	3	3	3	3	3	6	6
6	2	2	5	6	6	6	6	6	5	6	4	5	6	5	5	5	5	4	4	4	4	3	2	3	3	3	3	3	4	3	3	3	3	3	3	3	3	2	2	2	3	3	3	3	3	3	3	2	2
6	2	2	4	7	7	7	7	7	7	4	7	6	7	4	5	5	5	5	5	5	6	2	3	4	3	3	3	3	3	3	3	3	3	3	3	3	3	3	3	3	3	3	3	4	4	4	3	6	6
6	2	2	4	2	5	2	2	5	6	6	6	6	6	6	6	6	6	4	4	4	6	4	4	3	3	3	3	3	3	3	3	3	3	3	3	4	3	3	3	3	3	3	3	3	3	3	3	6	6
6	1	2	5	4	4	4	4	4	4	4	4	4	4	4	6	7	5	2	4	4	5	5	4	3	3	3	3	4	3	3	3	3	3	3	3	3	3	5	3	2	4	5	5	4	4	5	4	5	5
6	2	2	6	6	6	4	5	6	3	3	4	4	5	5	6	6	6	5	5	5	5	6	6	3	3	4	3	3	3	4	3	2	3	3	3	3	3	1	3	3	3	3	4	3	4	3	3	5	5
6	1	2	5	4	7	4	4	7	4	4	4	4	4	4	2	2	2	7	7	7	4	7	7	3	4	4	3	3	3	3	3	3	3	3	3	3	3	3	3	3	3	3	3	3	3	3	3	4	4
6	1	2	5	7	7	6	7	4	7	6	5	5	7	5	2	5	1	4	5	4	4	5	4	3	3	3	2	3	3	4	3	3	4	3	3	3	4	3	5	4	4	3	1	4	3	2	2	5	5
6	2	2	4	5	3	3	3	6	3	3	4	3	6	3	3	3	3	1	4	4	5	3	4	4	3	4	3	3	3	3	3	3	3	3	3	3	3	3	3	5	1	4	3	4	3	3	4	5	5
6	1	2	6	7	5	3	5	5	5	4	4	5	4	4	3	3	3	4	4	4	4	3	4	3	3	3	3	3	3	3	3	3	4	3	3	4	3	4	3	4	3	3	3	2	3	3	2	5	5
6	2	2	4	6	6	4	6	4	4	3	4	4	3	4	3	3	3	4	5	4	4	4	1	3	3	3	3	3	4	3	3	3	3	3	4	3	3	3	3	3	3	3	3	3	3	3	3	4	4
6	1	2	5	7	7	5	4	6	5	5	3	5	3	6	6	2	3	7	4	5	3	6	4	3	4	3	4	3	3	2	3	4	4	3	3	2	3	5	5	5	5	5	5	5	2	4	4	3	3
6	2	2	5	7	7	7	7	7	5	4	4	4	7	7	4	4	4	7	7	7	4	7	4	3	1	1	1	3	5	3	3	3	3	5	5	5	3	3	3	3	3	3	3	3	3	3	3	4	4
6	2	2	6	6	6	6	6	6	6	5	6	6	6	5	4	4	4	7	7	7	3	1	3	3	4	3	3	3	3	3	3	3	3	3	4	3	3	4	3	4	3	3	3	3	3	3	3	5	5
6	1	2	4	7	7	4	6	6	6	5	4	4	6	2	5	4	4	3	5	1	4	1	1	3	1	3	3	3	1	4	4	3	4	4	4	4	3	5	5	3	4	3	3	3	3	2	2	4	4
6	2	2	5	5	4	4	4	4	4	4	4	4	4	4	4	5	5	7	3	3	4	4	5	3	3	3	3	3	3	3	3	3	3	3	4	3	4	1	2	2	2	2	3	3	3	3	3	4	4
6	2	2	4	5	4	3	4	6	4	4	4	4	4	4	5	5	5	5	3	3	6	5	6	3	3	3	3	3	3	3	3	3	3	3	4	3	4	3	3	3	3	3	3	3	3	3	3	5	5
6	2	2	5	4	6	4	4	4	4	4	4	4	5	5	5	5	5	4	7	4	4	1	4	3	2	2	2	3	4	2	4	3	4	4	4	3	4	2	3	3	4	3	3	2	4	3	2	3	3
6	1	2	7	7	7	7	6	6	6	4	4	4	6	6	5	5	5	6	7	7	5	7	7	3	3	3	3	5	3	3	3	3	3	3	3	3	3	3	3	3	3	3	3	3	3	3	3	4	4
6	2	2	7	6	7	7	6	6	7	5	6	7	7	7	5	5	5	7	4	5	7	7	7	1	3	1	2	3	5	4	3	3	3	5	4	4	3	5	3	1	5	4	4	2	5	1	1	7	7
6	2	2	4	5	5	4	4	6	4	4	4	4	6	5	5	5	5	2	3	3	4	2	1	3	3	3	3	3	4	3	3	3	3	3	3	4	3	4	4	1	4	4	4	1	3	3	3	4	4
6	2	2	6	6	6	6	6	7	6	1	5	6	6	6	5	6	6	4	4	5	6	4	2	3	3	3	3	4	3	3	3	3	4	3	3	3	3	3	4	1	3	3	5	3	3	3	3	7	7
6	2	2	6	7	7	7	7	7	6	6	6	4	5	4	2	2	2	7	7	7	6	7	7	3	3	3	3	3	3	3	3	3	3	3	4	4	4	4	4	4	4	4	4	4	4	4	5	6	6
6	1	2	6	7	6	6	6	6	6	6	6	6	6	6	3	3	3	3	3	3	4	3	3	2	2	3	3	3	3	3	3	4	4	4	4	3	4	3	3	4	4	4	3	4	4	4	3	4	4
6	1	2	5	7	5	4	6	7	4	5	5	4	5	4	1	4	5	4	4	6	5	4	4	5	4	3	3	3	3	3	3	3	3	3	3	3	3	3	3	3	3	3	3	3	3	3	3	5	5
6	2	2	6	7	5	4	7	6	4	4	5	4	7	4	5	3	3	6	6	5	4	4	4	3	2	3	3	4	3	3	3	4	3	4	4	3	3	4	3	3	3	4	4	3	3	3	3	4	4
6	1	2	4	5	5	5	5	6	4	5	4	3	6	4	5	3	5	4	3	3	4	2	3	3	2	3	3	4	4	2	3	3	4	4	3	3	4	4	4	4	3	4	4	4	3	3	2	5	5
6	2	2	5	6	6	5	6	5	5	6	5	5	5	5	5	5	3	6	6	6	5	6	6	4	3	3	3	3	2	3	3	3	3	5	4	3	3	3	3	3	3	3	3	2	2	3	1	5	5
6	1	2	3	6	7	7	7	4	7	4	7	7	7	4	5	5	5	7	1	7	5	6	5	4	5	3	4	4	2	3	4	3	3	3	3	2	2	4	4	4	4	4	4	4	4	4	4	5	5
6	1	2	5	6	5	3	6	6	5	5	6	5	7	5	5	5	5	4	4	4	4	4	4	4	3	4	3	3	4	3	3	3	2	4	3	3	3	5	5	4	5	4	3	3	3	3	2	4	4
6	2	2	6	6	6	6	6	6	6	6	6	6	6	6	5	5	5	6	6	6	5	6	6	3	3	3	4	3	4	3	3	2	3	3	3	4	4	4	3	2	3	3	4	3	3	3	2	5	5
6	2	2	5	7	5	6	6	7	6	5	6	6	6	5	5	6	4	4	4	4	6	7	6	4	2	3	2	4	5	4	3	3	3	3	3	3	3	5	2	2	4	4	3	3	4	4	3	4	4
6	1	2	6	6	6	4	5	5	4	5	4	4	3	3	5	5	5	7	7	7	5	7	3	3	3	2	2	3	3	3	4	4	4	3	4	3	4	1	1	3	3	1	1	3	3	3	1	4	4
6	1	2	5	5	6	6	6	6	6	6	6	6	7	7	6	6	5	5	5	6	5	6	5	4	3	3	3	3	3	3	3	3	3	3	3	4	4	3	3	3	3	5	3	3	3	3	3	6	6
6	2	2	5	6	5	3	5	5	3	6	5	3	7	1	2	1	1	1	1	1	5	1	1	5	4	5	1	2	5	3	3	3	3	3	3	3	3	1	1	1	1	5	5	1	1	1	1	5	5
6	1	2	6	6	4	5	6	6	5	4	5	6	4	4	2	3	2	4	4	5	5	7	1	4	3	3	3	4	4	4	3	3	3	3	3	3	3	3	3	3	3	3	3	1	3	3	3	5	5
6	1	2	6	6	7	5	5	5	5	4	5	4	6	6	3	3	3	4	5	5	5	5	4	4	2	4	2	3	3	3	3	3	3	4	4	4	4	3	3	3	3	4	4	3	4	4	3	5	5
6	2	2	6	5	4	4	6	5	5	5	4	6	6	6	3	3	4	2	4	2	4	4	5	3	3	3	3	3	3	3	3	3	4	3	4	4	4	3	2	2	4	3	3	3	3	3	3	4	4
6	1	2	3	1	6	3	4	5	4	5	5	4	5	5	3	4	4	1	1	1	1	1	2	2	2	2	4	4	3	4	4	4	3	3	3	4	4	3	3	3	3	4	4	3	3	3	3	2	2
6	2	2	4	2	3	2	2	3	5	3	5	6	4	4	4	4	4	3	4	3	4	4	1	3	3	3	3	4	5	3	4	3	3	3	3	3	3	3	3	5	3	3	3	3	4	4	4	4	4
6	1	2	4	5	3	5	4	4	4	3	4	4	3	4	3	5	4	2	1	1	4	1	1	4	3	4	3	3	4	4	3	3	3	3	3	3	3	4	3	3	3	3	3	2	3	1	1	4	4
6	1	2	6	7	6	6	6	6	4	5	4	5	7	5	5	5	4	6	6	6	6	7	6	4	3	4	3	3	4	3	3	3	3	4	3	3	3	3	3	2	3	4	3	2	3	3	3	7	7
6	1	2	5	7	6	5	7	6	6	6	6	6	6	6	5	5	5	5	5	5	5	5	5	3	2	2	2	4	4	3	3	3	5	4	3	4	4	4	4	4	4	4	4	4	4	4	4	5	5
6	2	2	6	6	5	6	6	6	6	6	6	6	5	4	5	5	5	2	2	2	5	2	2	3	3	3	3	3	3	3	3	3	3	5	3	4	4	3	3	3	3	4	4	3	3	3	3	5	5
6	2	2	5	3	3	3	4	3	3	4	3	2	4	5	5	5	5	7	7	7	3	4	5	4	3	4	3	3	3	3	3	3	3	4	3	4	3	4	3	3	3	3	3	3	3	3	3	5	5
6	2	2	6	7	1	2	7	3	4	7	7	4	7	1	6	5	5	5	3	3	5	3	4	3	5	3	3	3	3	3	3	3	4	4	3	3	3	3	3	5	3	3	3	1	3	3	3	5	5
6	2	2	6	6	6	6	6	6	6	6	5	6	6	5	6	6	6	4	4	3	5	3	4	3	3	3	3	3	3	3	3	3	3	4	4	4	4	4	3	3	4	4	4	3	4	4	3	6	6
6	1	2	6	6	7	5	5	4	4	3	4	3	6	2	2	2	2	4	4	4	2	3	4	3	2	4	3	3	5	4	2	4	3	3	3	4	4	2	5	2	3	3	4	3	4	5	3	7	7
6	2	2	6	7	4	2	4	4	4	4	3	6	2	4	3	3	3	4	4	7	7	1	4	3	2	3	2	4	5	5	4	5	3	4	3	2	2	1	4	3	4	4	5	1	5	3	3	6	6
6	2	2	4	6	4	4	3	5	4	2	6	4	4	4	4	3	4	5	3	4	4	1	1	2	1	1	3	2	4	3	5	3	5	3	5	5	5	4	1	1	2	3	3	1	3	2	3	6	6
6	2	2	7	6	7	7	6	7	7	6	6	7	6	6	4	4	4	2	5	6	7	5	6	4	3	5	4	4	3	3	3	3	3	3	3	3	3	4	4	4	4	4	4	4	4	4	4	7	7
6	1	2	4	7	3	4	4	6	4	4	5	4	1	3	4	6	2	2	3	2	6	3	5	4	3	3	3	5	4	4	3	3	3	3	3	3	3	4	4	3	3	3	4	4	2	2	4	5	5
6	2	2	6	6	7	6	7	6	6	6	6	6	6	6	5	5	5	4	4	4	6	5	5	3	3	3	3	3	4	3	3	3	3	4	4	4	4	3	3	3	3	4	4	3	4	3	3	6	6
6	1	2	5	7	6	5	7	7	5	2	3	4	5	4	1	7	7	7	7	7	7	7	7	4	3	4	1	4	5	3	1	1	1	5	5	5	5	1	1	4	3	2	2	3	2	1	1	7	7
6	2	2	3	6	4	4	5	5	4	6	3	2	5	5	5	5	5	2	2	2	4	7	2	4	3	3	3	4	4	3	3	4	3	3	4	3	3	3	3	3	3	3	3	3	3	3	2	4	4
6	2	2	7	7	7	4	7	7	4	7	7	4	7	4	5	5	5	7	5	4	5	5	4	3	3	3	3	4	3	3	3	4	4	4	3	3	4	3	3	3	3	3	3	3	4	4	3	4	4
6	2	2	6	6	5	6	5	3	6	4	4	6	5	4	5	5	5	6	7	6	6	5	3	3	3	3	3	4	5	3	3	4	3	4	3	3	3	5	3	2	5	4	4	3	5	3	2	4	4
6	1	2	5	6	6	6	5	6	6	6	6	6	6	6	6	5	5	3	3	5	3	7	5	3	3	3	3	3	2	3	4	4	4	3	4	3	5	3	3	3	3	3	3	3	3	3	4	3	3
6	2	2	4	7	6	4	4	4	4	4	4	4	4	4	4	6	6	7	7	7	4	3	3	4	3	3	3	3	3	4	4	4	4	3	3	3	3	5	5	5	5	5	5	5	5	5	5	6	6
6	2	2	6	6	6	6	6	6	6	6	7	2	6	6	6	6	6	6	4	1	6	5	4	4	4	4	4	4	3	3	3	3	3	3	3	3	3	5	5	5	5	5	5	5	5	5	5	4	4
6	1	2	4	7	6	4	6	4	4	5	4	3	7	3	3	3	3	3	3	5	4	3	5	2	2	3	4	4	5	4	4	4	3	4	3	3	3	3	3	3	2	3	2	3	3	3	3	3	3
6	2	2	4	6	7	4	6	6	4	3	4	5	5	5	2	5	5	5	5	5	5	4	4	3	5	4	3	3	4	4	3	4	3	3	3	3	3	4	4	4	4	4	4	4	4	4	4	4	4
6	2	2	5	5	5	5	4	4	5	4	4	4	4	4	4	4	4	1	1	1	4	1	1	3	3	3	3	2	4	4	3	3	4	4	4	4	4	3	3	3	3	3	3	3	3	3	3	3	3
6	1	2	5	4	7	5	6	4	3	4	3	4	4	1	4	4	4	3	3	3	3	3	3	3	3	5	3	3	3	4	4	4	4	3	3	3	3	3	3	3	3	1	4	3	3	3	3	7	7
6	2	2	4	5	4	4	5	6	5	4	5	5	5	4	5	5	4	4	4	4	5	4	4	4	3	3	3	4	4	3	3	3	3	4	4	4	3	3	4	4	3	3	3	4	3	3	3	4	4
6	1	2	7	6	5	4	6	6	4	6	5	4	6	6	5	5	5	7	7	7	4	7	7	1	1	3	3	4	4	4	4	4	4	4	4	4	4	3	3	1	4	5	5	3	4	4	2	4	4
6	1	2	3	3	6	3	3	5	3	4	5	6	4	5	5	5	5	7	7	7	5	7	7	4	2	4	4	3	3	3	3	3	4	3	4	4	4	3	3	4	4	3	3	4	4	3	3	6	6
6	1	2	4	6	6	4	4	6	4	4	5	4	5	4	5	5	5	7	6	6	6	7	1	3	2	4	3	4	4	3	3	3	3	4	4	4	4	3	3	3	3	4	4	3	4	3	3	5	5
6	2	2	5	6	6	6	5	6	6	4	6	5	4	4	5	5	5	7	7	7	6	7	7	4	3	4	3	3	5	3	3	3	3	3	3	4	4	3	3	4	3	3	5	3	3	3	3	6	6
6	1	2	6	6	3	3	7	6	3	6	7	6	6	6	7	6	5	4	7	5	7	5	5	5	1	3	1	3	4	3	3	4	4	4	5	4	4	3	5	5	5	5	5	5	5	3	4	6	6
6	2	2	4	7	7	6	6	7	6	4	7	6	6	6	3	3	3	2	1	2	4	2	2	3	3	3	3	4	4	4	4	4	4	4	3	3	3	3	3	2	3	3	3	3	3	3	1	4	4
6	1	2	7	7	7	7	4	7	7	4	6	4	4	7	3	5	3	7	7	7	4	5	4	4	3	3	2	4	5	3	2	3	3	5	4	4	4	3	3	3	5	4	4	3	3	3	3	4	4
6	1	2	6	6	6	6	6	6	4	2	4	4	4	6	4	4	4	4	7	7	4	2	2	3	3	4	3	4	3	3	3	3	4	4	4	4	4	3	4	3	4	5	5	3	4	4	3	6	6
6	2	2	4	1	3	7	4	6	4	6	4	5	4	5	4	5	5	5	2	4	7	3	5	4	5	5	1	3	2	3	4	4	3	4	4	4	3	4	4	4	5	4	4	5	2	2	4	1	1
6	1	2	5	6	7	5	6	6	5	4	5	5	4	5	5	5	5	7	7	7	6	7	7	4	3	4	4	4	4	3	3	4	4	3	3	3	3	3	3	3	3	4	4	3	4	4	4	6	6
6	2	2	4	5	6	7	7	7	7	4	7	7	7	7	7	7	7	4	4	4	4	5	5	3	4	4	3	4	4	4	2	4	4	5	3	2	3	3	4	2	2	3	4	2	4	4	2	6	6
6	2	2	2	7	7	4	6	6	4	6	4	4	7	6	2	2	4	1	1	1	3	7	1	3	2	3	2	4	4	4	3	4	5	4	4	4	4	3	4	2	4	4	4	3	4	3	2	4	4
6	2	2	6	7	6	4	6	4	4	4	4	4	6	5	3	3	3	5	5	5	4	3	4	3	3	4	3	3	4	4	3	4	3	5	4	3	4	3	3	2	3	3	4	3	3	3	3	4	4
6	1	2	4	6	5	4	3	4	2	4	5	2	5	5	4	3	3	3	3	1	4	3	3	4	2	3	3	3	3	4	4	4	4	4	4	4	4	2	4	3	3	3	3	3	3	3	1	4	4
6	1	2	7	7	7	7	7	7	6	7	6	6	7	7	5	2	3	7	7	1	4	7	7	4	3	3	3	4	4	4	3	3	4	3	4	4	4	3	3	4	4	3	4	4	4	4	3	7	7
6	1	2	6	5	6	6	5	6	5	5	5	5	5	5	2	5	5	2	1	1	5	2	2	4	4	4	4	4	4	4	4	4	2	2	3	3	4	2	2	2	2	2	2	2	2	2	2	5	5
6	2	2	7	7	7	4	6	7	4	7	7	4	7	6	3	5	4	4	4	4	4	4	4	4	4	3	3	3	4	3	3	4	4	4	3	4	4	3	3	3	3	4	3	3	3	4	3	4	4
6	1	2	4	1	6	3	2	7	3	1	1	1	1	1	5	3	4	5	7	7	1	6	4	5	5	3	3	1	5	3	5	5	5	1	3	1	5	1	1	2	1	5	5	1	5	1	1	7	7
6	2	2	4	6	7	3	4	5	2	4	5	3	6	3	7	4	3	7	4	5	4	6	4	5	5	1	3	3	4	3	4	4	3	5	3	3	4	5	4	3	4	3	4	4	3	4	3	4	4
6	2	2	6	7	7	7	7	7	7	7	7	7	7	7	5	5	5	2	2	2	6	3	4	4	2	2	2	4	4	4	4	4	4	4	4	4	4	4	4	4	4	4	4	4	4	4	4	6	6
6	2	2	5	6	7	5	6	6	4	7	5	5	7	7	5	5	5	4	4	5	5	5	5	3	3	4	3	5	3	3	3	3	4	4	4	4	4	4	4	3	5	4	4	4	4	4	4	5	5
6	1	2	4	3	5	3	3	5	3	3	4	3	3	3	5	5	5	7	7	7	5	5	5	4	2	4	4	2	4	4	4	2	4	4	4	4	4	4	2	2	3	4	4	3	4	3	3	5	5
6	1	2	6	7	6	6	6	6	6	6	5	6	7	6	5	5	5	7	2	7	6	7	7	4	3	3	5	3	3	4	3	3	4	3	4	4	4	2	2	4	3	4	4	4	3	3	4	4	4
6	2	2	4	5	3	4	5	4	4	3	4	5	4	4	5	5	5	4	3	3	4	3	3	4	3	2	3	4	4	4	4	4	4	3	4	4	3	3	3	3	3	5	4	3	3	3	3	4	4
6	1	2	4	6	6	4	6	6	4	5	5	5	5	4	2	2	2	3	3	7	6	4	4	3	4	3	4	4	4	4	4	4	4	3	3	3	4	4	4	3	4	4	4	4	4	4	4	5	5
6	2	2	5	6	7	4	4	6	4	5	6	4	7	5	3	3	3	4	5	3	5	7	5	4	3	3	3	4	4	4	3	4	3	5	4	3	4	4	3	2	3	4	4	3	3	2	2	2	2
6	2	2	6	6	6	4	6	6	6	6	6	6	6	6	6	2	2	3	3	3	6	3	3	3	3	3	3	3	4	4	4	4	4	4	4	4	4	4	4	3	3	4	4	4	4	4	4	6	6
6	2	2	6	6	3	6	6	6	6	6	6	6	6	3	3	5	3	4	4	4	7	5	5	4	5	5	3	4	4	3	3	4	2	3	4	3	4	4	4	4	4	4	4	3	4	4	3	7	7
6	2	2	7	7	6	7	6	6	7	6	2	6	7	5	5	3	4	4	5	4	4	4	4	4	3	3	3	4	4	4	4	3	3	4	4	4	4	5	5	3	3	3	1	3	3	5	3	6	6
6	1	2	5	7	7	5	7	6	6	4	5	4	4	4	4	4	4	5	5	5	1	5	5	4	3	5	4	5	3	5	3	3	4	3	3	3	3	3	3	3	3	3	3	3	3	3	3	6	6
6	1	2	5	5	5	3	5	6	5	5	6	5	3	7	6	3	5	1	1	1	7	1	1	2	4	4	4	3	4	2	4	4	4	4	4	4	4	1	1	4	4	4	4	4	4	4	4	3	3
6	1	2	6	6	3	5	4	7	6	5	5	5	5	6	6	5	3	4	5	4	4	2	3	4	3	5	3	3	4	4	2	5	5	4	3	3	3	1	1	1	1	1	1	1	1	4	1	6	6
6	2	2	6	4	6	6	4	3	6	4	4	6	4	5	5	5	4	4	3	4	7	3	3	3	4	4	5	4	3	4	5	3	4	3	3	3	3	3	4	3	3	4	5	3	3	4	3	7	7
6	2	2	6	6	7	6	5	6	6	5	4	3	7	6	5	5	5	4	4	4	5	3	1	4	3	5	3	5	4	4	4	3	3	4	3	3	3	4	3	4	4	4	4	3	3	3	4	6	6
6	2	2	6	6	6	6	6	6	6	6	6	6	6	6	5	5	5	5	5	5	6	5	5	4	3	4	3	4	4	4	3	3	3	4	4	4	4	4	4	3	4	4	4	3	4	3	3	6	6
6	2	2	6	6	7	6	5	6	6	4	6	4	6	6	5	5	5	7	4	4	6	7	4	3	2	3	3	4	4	4	4	4	4	4	4	4	4	3	3	2	4	3	4	3	4	4	3	6	6
6	1	2	5	6	6	4	5	7	4	4	4	5	5	4	5	6	6	5	5	5	6	6	6	3	3	4	4	4	4	4	4	4	3	4	4	3	3	4	5	4	4	5	5	4	4	3	3	6	6
6	1	2	7	5	6	7	5	4	3	5	5	5	5	7	5	7	7	2	5	3	6	6	7	5	3	3	4	4	4	3	3	3	4	5	4	3	3	4	4	4	5	5	5	4	4	5	5	6	6
6	1	2	4	6	7	6	6	7	7	6	7	5	5	7	7	6	6	7	7	7	6	7	6	3	3	3	3	4	4	4	3	3	3	5	4	4	5	3	5	3	3	5	5	3	3	5	3	7	7
6	2	2	7	7	7	7	7	6	6	4	6	6	7	6	3	4	1	1	1	1	3	1	1	4	4	4	3	4	4	4	4	4	4	3	4	3	3	3	3	3	4	4	4	4	3	3	3	6	6
6	2	2	7	7	7	7	6	7	7	6	7	6	7	7	3	5	3	7	4	3	7	7	4	1	3	4	3	3	4	3	4	4	4	4	5	5	5	5	5	5	5	5	5	5	5	5	5	4	4
6	2	2	3	6	7	4	4	7	4	4	3	3	3	7	5	4	2	1	1	2	2	1	2	4	2	4	4	4	4	4	4	4	3	3	4	4	4	2	2	2	4	4	4	2	2	2	2	7	7
6	2	2	4	4	5	5	4	6	5	5	6	5	2	4	4	5	4	7	5	4	4	4	3	3	4	4	3	3	3	5	5	4	4	2	4	4	4	1	1	1	1	4	4	3	3	3	3	5	5
6	2	2	6	6	6	6	6	6	5	4	5	5	5	4	5	5	3	4	4	4	5	4	4	3	3	4	2	4	4	4	4	4	4	4	4	4	4	4	3	4	4	4	4	4	4	4	3	5	5
6	2	2	5	5	4	5	7	5	6	4	5	7	4	4	4	5	5	1	7	7	7	7	1	5	4	3	3	4	3	3	5	4	3	3	4	4	4	4	4	4	4	4	4	4	4	2	4	7	7
6	1	2	5	6	6	6	6	7	6	4	4	5	5	5	5	5	5	4	3	5	4	4	2	3	4	3	4	4	3	4	4	4	4	4	4	3	4	3	3	4	4	4	4	4	4	4	4	5	5
6	2	2	4	5	6	5	4	5	5	4	5	5	5	4	5	5	5	7	7	7	5	7	7	4	3	3	3	4	4	4	4	4	4	3	4	4	4	3	3	4	4	4	4	4	4	3	3	5	5
6	1	2	5	6	5	4	6	5	5	6	4	5	5	5	5	5	5	5	4	7	5	5	5	3	4	2	3	4	4	4	4	4	4	4	4	4	4	3	3	4	3	3	3	4	3	4	5	5	5
6	1	2	6	7	7	6	7	6	5	7	6	6	7	6	5	5	5	7	7	7	7	6	6	4	2	2	4	4	4	4	4	4	4	3	4	4	5	3	3	2	2	2	1	2	4	2	2	4	4
6	1	2	5	7	6	5	7	6	6	4	5	5	7	6	5	5	5	4	7	7	6	5	4	3	4	4	4	4	4	5	3	3	4	3	3	4	4	4	3	3	3	4	3	3	3	5	3	7	7
6	2	2	4	6	4	6	7	5	6	6	4	6	6	4	6	5	5	6	6	6	4	5	5	4	4	5	3	3	3	3	4	3	4	5	3	4	4	4	2	3	3	3	4	3	3	2	2	6	6
6	1	2	6	5	6	5	6	6	6	4	4	5	5	5	6	6	6	6	7	7	6	6	5	3	2	3	3	4	4	5	4	4	4	4	4	4	4	4	4	4	4	4	4	4	4	4	4	4	4
6	1	2	5	7	4	4	3	7	7	7	7	7	7	5	7	7	4	7	5	4	4	4	4	3	3	3	5	5	5	5	5	2	3	1	4	3	5	1	1	1	1	1	1	1	1	2	2	4	4
6	1	2	5	5	6	6	5	5	5	5	5	5	5	6	6	6	6	7	7	6	5	6	5	3	4	3	3	4	3	4	3	4	4	3	4	5	5	4	4	4	4	5	4	4	5	3	3	6	6
6	2	2	4	7	7	4	7	7	4	7	7	4	7	7	6	6	6	5	6	2	7	6	5	5	4	4	3	3	4	3	3	3	4	5	3	4	4	5	4	3	3	4	5	3	3	3	3	5	5
6	2	2	6	7	6	7	7	7	6	7	7	7	7	6	7	7	7	2	4	3	6	6	5	4	3	3	4	3	5	5	3	4	4	5	4	3	2	5	4	3	4	5	5	4	5	4	2	6	6
6	2	2	4	4	6	4	4	3	4	4	3	4	4	3	3	3	3	4	4	4	4	4	4	3	3	4	3	4	4	4	4	4	4	4	4	4	4	3	3	2	2	4	4	2	2	2	2	7	7
6	2	2	4	6	5	5	6	5	5	6	3	4	6	5	3	4	4	1	1	1	4	1	1	3	4	3	4	4	3	4	4	4	4	4	4	4	4	4	4	3	4	4	4	3	4	3	5	4	4
6	2	2	3	5	5	4	5	4	4	4	4	4	5	4	4	4	4	7	1	2	4	2	2	3	3	4	3	4	4	4	4	4	4	4	4	4	4	4	3	4	4	4	4	3	4	3	3	4	4
6	1	2	6	7	5	7	6	4	6	4	5	6	6	5	4	4	4	7	2	3	6	4	3	3	4	3	3	4	4	4	4	4	4	4	4	4	4	3	3	3	3	1	3	3	1	4	3	5	5
6	1	2	6	6	6	6	6	6	6	6	5	6	5	6	4	4	4	7	7	7	6	7	7	2	4	4	4	4	4	4	4	4	4	3	4	4	4	4	3	3	3	4	3	3	4	3	3	5	5
6	1	2	3	7	7	4	7	7	4	6	6	2	7	7	5	4	5	6	6	7	7	5	6	3	3	3	3	5	5	4	4	4	3	3	5	4	4	4	3	3	5	4	3	3	5	3	3	7	7
6	2	2	2	6	2	4	3	2	1	1	2	1	2	3	5	5	5	3	4	5	7	3	4	2	2	2	5	5	5	4	4	4	4	4	4	4	4	2	2	2	4	3	3	3	4	2	3	6	6
6	1	2	6	7	6	4	7	7	7	7	7	2	7	5	5	5	5	2	2	2	5	2	2	4	4	4	4	4	4	3	3	4	4	4	4	4	3	3	3	3	3	3	3	3	3	3	3	4	4
6	1	2	6	6	7	4	6	6	6	4	3	4	6	6	7	6	3	4	4	6	7	7	6	2	3	2	3	4	5	5	4	2	5	4	5	5	4	5	4	3	4	3	5	2	4	4	2	7	7
6	2	2	5	7	6	6	6	7	6	7	6	7	7	6	6	6	6	6	7	7	6	5	6	4	3	4	3	4	5	4	3	4	4	3	4	4	4	4	4	5	5	4	4	4	4	4	4	6	6
6	2	2	4	7	6	5	6	6	6	6	6	4	6	6	6	6	6	3	2	2	6	2	2	4	3	3	3	4	4	4	4	4	4	4	4	4	4	4	4	4	4	4	4	4	4	4	3	6	6
6	1	2	7	7	7	7	7	6	7	7	7	6	6	6	7	7	7	4	7	7	7	7	5	1	5	5	1	5	5	3	3	5	5	3	3	4	5	5	5	1	4	3	5	1	5	1	1	6	6
6	2	2	6	7	7	6	6	7	7	7	6	6	6	5	5	1	1	5	3	3	1	1	2	4	3	3	3	5	4	4	4	4	4	4	4	4	4	3	3	3	3	3	3	3	3	3	3	5	5
6	2	2	7	7	7	5	7	7	6	7	7	7	7	7	4	1	3	1	1	1	1	1	1	5	5	5	5	5	5	4	3	3	3	3	3	3	2	1	1	1	3	4	5	3	5	5	5	1	1
6	2	2	5	6	3	5	6	6	5	4	4	5	5	7	4	4	3	3	5	4	2	5	4	4	4	3	3	4	4	4	4	4	4	4	4	4	4	4	4	4	4	4	4	4	4	4	4	4	4
6	1	2	6	6	4	4	4	4	6	4	4	5	3	2	4	4	4	1	1	1	4	2	1	4	4	4	4	4	4	4	4	4	4	4	4	3	3	3	3	4	2	3	4	3	1	3	2	4	4
6	1	2	6	7	7	5	6	7	6	4	6	6	5	7	3	6	4	4	1	1	5	2	3	3	3	4	4	4	4	4	4	4	4	4	4	4	4	4	4	4	4	4	4	3	3	3	3	5	5
6	1	2	4	6	5	5	5	5	5	5	5	5	5	5	5	5	5	7	4	5	5	5	6	4	4	4	4	3	3	4	4	4	4	4	4	4	4	4	4	4	4	4	4	4	4	4	4	5	5
6	2	2	5	6	6	4	5	6	5	4	5	4	5	5	5	5	5	6	5	4	5	5	4	4	4	5	4	3	3	3	4	4	4	4	4	4	4	5	5	4	4	4	5	4	3	4	3	5	5
6	2	2	4	7	7	4	6	7	4	4	5	4	6	6	5	5	5	7	7	7	6	7	7	5	3	3	3	4	4	3	3	3	4	4	5	5	5	3	3	1	3	3	3	5	5	5	5	6	6
6	2	2	7	7	7	7	7	7	7	7	7	7	7	7	5	5	5	7	7	5	4	5	4	3	4	2	4	3	5	5	4	4	4	4	4	4	4	3	4	4	4	2	2	4	4	4	4	4	4
6	1	2	6	7	6	5	6	6	5	6	5	5	6	5	5	6	5	7	7	7	7	7	7	4	3	3	4	3	4	3	4	4	5	4	4	5	4	4	3	4	4	3	4	4	5	5	4	6	6
6	1	2	6	6	6	6	6	6	6	6	6	6	6	6	2	2	2	7	5	5	2	4	5	4	4	4	3	4	4	4	4	4	4	4	4	4	4	4	4	4	4	4	4	4	4	4	4	6	6
6	2	2	6	6	7	4	2	7	7	1	7	7	5	7	1	1	4	3	4	3	4	4	4	3	3	3	3	5	5	5	5	3	3	3	4	5	5	5	3	3	3	4	3	4	5	3	3	6	6
6	2	2	4	6	5	4	4	6	5	4	4	4	5	4	3	5	3	6	6	7	4	6	7	4	3	4	4	4	4	4	4	4	4	4	4	4	4	3	4	3	4	4	4	3	3	3	3	6	6
6	2	2	6	7	7	6	7	6	6	7	6	6	7	7	3	6	3	1	2	2	6	2	2	4	4	5	4	4	4	4	4	4	3	4	3	4	4	4	4	3	3	2	5	3	4	4	3	7	7
6	1	2	5	5	5	5	6	6	5	5	5	5	5	5	4	5	6	4	4	7	5	4	3	4	3	4	4	4	4	4	4	4	4	4	4	4	4	4	4	4	4	4	4	4	4	4	4	5	5
6	2	2	6	7	7	5	6	7	5	6	6	6	7	6	5	5	5	4	5	7	6	7	6	4	3	4	4	5	4	3	3	4	4	5	4	5	3	5	5	5	4	3	4	4	3	4	3	6	6
6	2	2	6	6	6	7	6	7	7	6	6	6	6	4	5	5	5	1	3	3	5	5	6	4	4	4	4	4	4	4	4	4	4	4	4	4	3	3	3	3	3	3	3	3	3	3	5	5	5
6	2	2	4	6	7	4	6	4	4	5	5	6	4	4	5	5	5	7	5	2	5	4	5	4	4	4	3	3	4	5	3	3	3	4	5	5	5	4	3	3	3	3	3	4	4	3	2	4	4
6	2	2	6	7	5	4	6	7	5	6	7	4	6	4	5	5	5	2	5	5	4	4	4	4	5	4	3	4	3	4	4	3	3	5	5	4	4	5	5	4	4	5	4	4	4	3	3	4	4
6	1	2	5	6	5	3	6	7	2	3	4	5	5	3	5	5	5	3	5	4	5	5	5	5	3	5	3	4	4	3	4	4	4	5	4	4	3	4	3	2	3	5	4	2	4	2	2	6	6
6	2	2	7	7	7	7	7	7	7	7	7	7	7	6	5	5	5	7	7	7	7	7	5	5	3	3	3	5	5	3	5	4	3	5	3	4	4	3	3	3	5	5	5	3	3	3	3	5	5
6	1	2	5	6	6	4	6	5	4	5	5	4	6	6	5	5	5	4	4	4	4	4	7	4	3	3	4	4	4	4	3	3	5	5	4	5	4	5	5	5	5	5	5	5	5	5	5	5	5
6	2	2	7	7	7	7	4	1	5	4	3	6	5	7	3	7	5	7	7	7	5	7	1	5	4	4	5	5	4	4	4	3	3	3	3	4	4	1	1	2	3	4	3	4	4	3	3	4	4
6	1	2	5	7	7	4	6	7	6	6	6	4	6	7	5	6	5	2	7	7	4	7	5	4	5	3	3	4	4	4	4	4	4	4	4	4	4	5	5	5	5	5	5	5	5	5	3	4	4
6	1	2	6	6	4	7	6	5	7	7	6	7	6	7	5	6	5	5	5	6	5	5	3	3	3	4	3	4	4	5	4	4	3	4	4	5	5	4	4	4	4	4	4	4	4	5	3	6	6
6	1	2	6	6	7	6	6	6	6	6	6	6	6	6	6	5	5	7	6	6	6	5	6	4	3	4	4	4	4	4	4	4	4	4	4	4	4	3	3	3	4	4	4	3	4	3	3	6	6
6	2	2	6	6	5	6	5	6	6	5	5	5	5	5	5	6	6	5	6	6	6	5	6	4	3	4	4	4	4	4	4	4	4	4	4	4	4	3	3	3	4	4	4	4	3	3	3	6	6
6	2	2	4	5	5	6	6	6	6	6	6	6	6	6	6	6	6	7	5	5	6	6	6	4	4	4	4	3	4	4	4	4	4	4	4	4	4	4	4	4	4	4	4	4	4	4	4	6	6
6	1	2	7	7	6	7	7	6	7	5	6	7	7	5	3	3	3	3	4	4	6	3	4	4	4	4	4	4	4	4	4	4	4	4	4	4	4	5	5	5	5	5	5	5	5	4	4	6	6
6	1	2	7	7	6	6	7	4	4	5	7	6	7	4	3	3	3	7	7	7	4	7	1	4	3	3	3	4	4	5	5	5	5	5	3	4	3	3	4	4	5	5	5	3	4	4	3	5	5
6	2	2	6	7	7	7	6	7	7	4	7	5	3	4	3	4	3	7	7	7	5	7	7	5	3	4	4	4	4	4	4	4	4	4	4	4	4	3	4	4	4	4	4	4	4	4	4	5	5
6	1	2	6	6	6	6	7	7	7	7	7	7	7	7	2	4	4	5	5	7	4	1	5	4	3	3	4	4	4	4	4	4	4	4	4	5	5	5	5	5	5	5	5	5	5	5	5	4	4
6	2	2	6	6	6	6	6	6	5	6	6	5	6	6	6	2	2	6	6	6	6	6	6	4	4	4	4	4	4	4	4	4	4	4	4	4	4	4	4	4	4	4	4	4	4	4	4	6	6
6	1	2	5	6	4	5	6	6	4	4	5	4	6	4	3	3	5	3	6	7	5	6	6	5	3	4	3	3	4	4	3	3	5	5	5	5	4	4	3	5	4	3	4	5	3	5	4	5	5
6	2	2	3	6	5	3	7	5	5	4	4	2	6	5	5	4	4	5	4	4	5	3	4	3	3	3	4	5	5	4	4	4	3	5	5	4	4	4	4	3	3	2	4	3	3	3	3	5	5
6	2	2	6	6	6	6	6	6	6	6	6	6	6	6	5	3	5	7	7	7	6	7	7	4	4	4	4	4	4	4	4	4	4	4	4	4	4	4	4	4	4	4	2	4	4	2	4	6	6
6	2	2	4	3	3	5	6	6	5	4	4	6	5	4	5	5	5	7	4	4	4	4	4	3	4	5	4	4	4	4	4	4	4	4	4	4	4	5	5	4	4	4	4	4	4	4	3	4	4
6	1	2	7	5	7	6	5	6	6	4	5	4	5	5	5	5	5	5	6	6	5	4	5	4	4	4	4	4	4	4	4	4	4	4	4	4	4	4	4	4	4	4	4	4	4	4	4	5	5
6	1	2	5	6	5	5	6	6	5	6	6	5	6	5	5	5	5	5	5	5	6	5	5	4	4	4	4	4	4	4	4	4	4	4	4	4	4	4	4	4	4	4	4	4	4	4	4	6	6
6	1	2	6	6	7	7	6	5	7	5	6	7	7	4	5	5	5	5	6	7	5	5	5	4	5	5	3	4	5	4	3	4	5	5	3	3	3	3	3	3	4	3	4	4	3	3	3	5	5
6	2	2	5	5	5	5	5	5	5	4	5	5	5	5	5	5	5	5	5	5	5	5	5	4	4	4	4	4	4	4	4	4	4	4	4	4	4	4	4	4	4	4	4	4	4	4	4	5	5
6	2	2	6	6	6	4	6	5	4	4	5	4	6	6	5	5	5	6	7	6	6	6	2	4	3	4	3	4	5	4	4	3	3	4	5	5	5	4	4	4	4	5	4	3	4	3	2	6	6
6	1	2	6	7	3	4	3	6	7	3	5	4	4	4	5	5	5	6	7	7	7	7	6	3	3	3	3	4	5	4	4	4	4	4	5	5	5	3	4	3	4	4	3	3	3	4	3	6	6
6	1	2	4	6	6	6	3	6	4	4	6	4	5	5	5	5	5	4	4	4	6	7	7	4	3	4	4	4	5	4	4	4	4	4	4	4	4	4	4	4	4	4	4	4	4	3	3	6	6
6	2	2	4	6	6	4	4	6	4	4	4	4	6	4	5	5	6	4	4	4	5	4	4	4	4	4	4	4	5	4	3	4	4	4	4	4	4	4	4	4	4	4	4	3	4	3	3	4	4
6	2	2	7	7	7	7	6	6	5	6	5	5	6	5	6	5	5	3	3	3	5	4	3	4	3	5	4	4	5	4	4	3	4	4	4	4	4	4	4	5	5	4	4	3	4	4	3	6	6
6	1	2	6	7	7	6	7	6	6	6	6	6	6	6	6	5	6	6	6	6	6	7	6	4	4	4	4	4	4	4	4	4	4	4	4	4	4	4	4	4	4	4	4	4	4	4	4	6	6
6	2	2	5	6	5	5	6	5	5	6	6	6	6	6	6	6	6	4	4	4	6	4	4	4	4	4	4	4	4	4	4	4	4	4	4	4	4	4	4	4	4	4	4	4	2	2	2	6	6
6	1	2	6	6	4	6	6	6	6	6	6	6	6	6	6	6	6	7	7	7	6	7	5	4	4	4	4	4	4	4	4	4	4	4	4	4	4	5	5	5	5	5	5	5	5	5	5	6	6
6	1	2	6	7	6	4	6	6	6	4	6	4	6	6	6	6	6	7	7	7	6	7	7	4	4	4	4	4	4	4	4	4	4	4	4	4	4	4	4	4	4	4	4	4	4	4	4	6	6
6	2	2	6	7	7	6	6	7	6	6	6	6	6	6	6	6	6	7	4	4	6	4	4	4	4	4	4	4	4	4	4	4	4	4	4	4	4	4	4	4	4	4	4	4	4	4	3	6	6
6	2	2	6	6	6	6	6	6	6	6	6	6	6	6	6	6	6	7	5	6	6	6	6	4	4	4	4	4	4	4	4	4	4	4	4	4	4	4	4	4	4	4	4	4	4	4	4	6	6
6	1	2	6	7	7	6	6	5	6	5	5	5	5	5	6	6	6	6	6	6	6	7	6	4	4	4	4	4	4	4	4	3	4	4	4	5	4	3	3	3	4	3	3	3	4	4	3	6	6
6	2	2	7	7	1	7	7	6	6	6	6	7	7	7	6	7	6	7	7	7	6	7	7	4	4	4	4	4	4	4	4	4	4	4	4	4	4	3	4	3	3	4	4	4	4	4	4	4	4
6	1	2	7	7	7	5	7	1	4	6	4	5	6	1	1	1	4	4	4	4	5	4	4	5	3	4	4	4	4	3	3	4	5	3	5	5	5	5	3	4	5	1	1	4	3	4	2	5	5
6	2	2	6	7	6	6	7	7	6	6	6	6	7	5	3	3	3	5	5	7	3	7	7	3	4	4	4	4	4	5	3	5	5	5	4	3	4	5	5	3	4	5	4	3	3	3	4	6	6
6	1	2	3	7	4	3	7	2	5	7	5	5	7	2	5	3	3	1	6	1	6	7	1	5	5	4	2	3	2	4	4	3	5	5	5	5	5	3	5	5	3	2	3	3	5	2	1	6	6
6	1	2	6	7	4	7	6	7	6	6	6	6	6	6	3	3	6	3	3	3	3	2	7	4	4	4	4	4	5	4	4	4	4	4	4	4	4	4	4	4	4	4	4	4	4	4	4	6	6
6	1	2	7	7	6	6	7	4	4	3	4	6	7	4	4	4	4	4	4	4	4	4	4	5	4	5	3	5	5	5	4	3	3	4	3	4	4	3	3	3	4	5	5	3	4	5	5	4	4
6	2	2	5	6	6	6	6	6	6	5	5	6	6	6	5	5	3	7	7	7	6	7	7	5	5	5	3	5	5	5	4	4	3	3	3	4	3	5	5	3	5	5	5	5	5	5	5	6	6
6	2	2	7	7	7	7	7	7	7	7	7	7	7	7	7	7	1	7	7	7	1	1	7	5	3	3	3	3	3	5	4	4	4	5	5	5	5	5	4	3	5	4	5	3	3	3	3	7	7
6	2	2	7	7	7	7	6	6	6	6	6	6	6	4	5	6	5	7	7	7	4	7	1	4	4	4	4	4	4	4	4	4	4	4	4	4	5	4	4	4	5	5	5	5	5	5	4	7	7
6	1	2	7	6	6	5	5	6	7	5	6	6	5	5	5	7	6	5	4	7	6	6	5	5	3	5	4	4	5	5	3	4	4	3	4	4	4	4	5	3	3	4	4	3	4	3	4	6	6
6	2	2	7	5	7	7	3	7	7	4	7	7	4	7	6	6	6	6	6	6	5	2	4	5	5	5	3	4	5	4	4	3	5	3	4	3	4	3	2	2	3	3	5	3	3	2	2	6	6
6	1	2	6	7	7	7	7	7	6	7	6	7	7	7	6	6	6	4	4	4	4	4	4	3	3	4	4	5	4	4	4	4	5	4	5	4	4	3	3	3	3	3	3	3	3	3	3	6	6
6	2	2	7	7	6	7	6	6	7	4	4	7	5	5	2	3	3	4	4	4	4	4	4	3	3	3	5	5	4	5	4	4	4	3	5	5	5	3	3	3	3	3	3	3	3	3	3	4	4
6	2	2	4	4	5	4	5	4	4	6	4	4	4	5	3	3	3	4	4	4	5	4	4	3	3	4	4	4	5	5	5	5	4	4	4	4	4	5	4	4	4	4	4	4	4	4	4	5	5
6	1	2	6	7	7	7	7	7	6	6	7	6	7	7	3	3	3	7	7	7	5	7	5	3	3	5	3	5	5	4	4	4	5	3	5	4	5	4	5	5	5	5	5	3	5	5	5	7	7
6	2	2	5	7	4	6	7	6	6	4	4	6	4	4	4	4	4	1	7	7	4	7	1	3	3	3	4	4	5	4	5	3	5	4	5	5	5	3	3	3	3	4	3	3	3	3	2	4	4
6	1	2	7	7	3	6	6	4	5	5	5	7	6	4	2	5	5	6	5	6	5	6	6	3	1	4	4	5	4	5	5	4	4	4	5	5	5	3	2	1	4	3	2	2	4	3	3	6	6
6	2	2	6	6	6	6	4	6	6	4	6	6	4	6	5	5	3	7	7	7	5	7	3	4	4	4	3	3	4	5	4	4	5	4	5	4	5	3	3	3	4	3	4	3	4	4	3	6	6
6	2	2	4	7	6	6	7	7	6	7	7	6	7	6	6	3	5	7	7	7	6	7	7	4	4	5	5	4	4	4	4	3	4	5	4	4	4	4	5	4	4	5	5	4	5	5	4	6	6
6	2	2	5	6	6	4	5	6	4	4	4	4	5	5	5	5	4	5	5	5	6	6	5	4	4	4	4	5	5	4	4	3	4	5	4	4	4	4	4	3	4	4	3	3	4	4	3	5	5
6	2	2	7	7	6	6	7	6	7	7	6	6	7	6	5	5	4	5	4	5	6	7	7	2	4	4	3	4	5	5	4	4	4	5	4	5	5	5	4	3	5	5	5	4	5	3	3	6	6
6	1	2	7	7	6	6	7	7	6	4	6	6	6	6	4	4	6	7	7	7	6	5	5	4	3	4	4	4	5	4	5	4	5	4	4	4	4	4	4	4	4	4	4	4	4	4	4	4	4
6	2	2	4	7	5	7	7	7	7	4	5	7	7	7	5	5	5	7	7	7	7	7	7	1	3	2	2	5	5	5	5	5	5	5	5	5	5	2	4	4	5	5	5	5	5	5	5	7	7
6	2	2	6	7	6	5	6	7	6	6	7	5	6	4	5	5	5	7	7	7	5	7	1	4	2	3	3	5	5	5	4	4	4	5	4	5	5	3	3	3	4	4	3	4	4	4	2	4	4
6	2	2	7	7	7	5	7	7	4	7	5	4	7	4	6	5	5	4	4	4	5	4	4	4	3	5	3	4	5	3	3	4	4	5	5	5	5	4	3	4	3	4	3	3	3	3	3	5	5
6	1	2	5	7	4	4	7	6	4	5	4	4	7	4	5	7	5	7	6	6	5	5	6	4	4	4	3	5	4	3	3	4	4	5	5	5	5	3	5	1	3	5	4	1	1	3	1	5	5
6	1	2	4	7	7	6	7	7	4	4	5	7	7	7	4	4	4	7	7	7	7	6	7	3	1	1	5	5	5	5	4	5	5	5	5	5	5	1	1	3	5	1	1	5	5	1	5	3	3
6	2	2	4	7	6	6	6	6	4	6	7	4	5	4	4	5	3	7	7	7	4	3	5	5	5	5	4	3	3	4	4	5	5	3	3	5	5	3	4	3	4	4	4	3	3	3	3	7	7
6	2	2	6	7	7	6	7	7	6	4	6	6	7	7	3	5	5	4	4	5	3	6	7	5	3	5	3	5	5	5	5	3	3	5	4	4	4	5	5	5	5	4	4	3	5	5	3	6	6
6	2	2	6	7	7	6	7	7	6	4	6	6	7	7	3	5	5	4	4	5	3	6	7	5	3	5	3	5	5	5	5	3	3	5	4	4	4	5	5	4	5	4	4	3	5	5	3	6	6
6	1	2	1	7	7	5	6	1	4	5	4	5	7	1	5	5	5	7	7	7	5	7	7	5	3	5	3	5	4	4	4	4	4	5	4	4	5	5	3	3	3	4	4	4	4	4	3	7	7
6	1	2	6	6	6	6	6	6	5	5	6	5	7	6	6	5	6	6	6	6	6	6	6	4	4	4	4	4	5	4	4	4	4	4	4	5	5	4	4	4	4	4	4	4	4	4	4	6	6
6	2	2	6	7	6	6	7	7	7	7	7	7	7	7	6	6	6	6	6	6	6	6	6	4	4	4	4	5	5	4	4	4	4	5	4	4	4	4	3	4	4	5	4	3	4	4	3	6	6
6	1	2	4	6	7	7	7	7	7	4	6	6	6	6	6	6	6	4	4	4	6	7	4	4	3	4	5	4	5	5	4	4	4	4	4	4	5	4	4	4	4	4	4	4	4	4	4	6	6
6	2	2	7	7	7	7	7	7	7	6	7	6	6	6	6	7	7	7	7	7	7	7	7	5	5	5	5	5	5	5	4	3	3	3	3	4	4	5	5	5	5	5	5	5	5	5	5	7	7
6	2	2	7	7	7	7	7	7	6	7	6	6	7	6	3	3	3	4	4	4	6	6	6	5	5	4	4	4	5	4	4	5	4	4	4	4	4	4	4	4	4	5	4	4	4	4	4	6	6
6	1	2	7	7	4	7	7	7	7	4	6	7	7	6	4	3	3	7	7	7	7	7	7	3	2	5	2	5	5	4	5	5	5	4	5	5	5	4	5	3	3	1	1	1	4	4	2	5	5
6	1	2	7	7	7	7	7	7	7	7	7	7	7	7	4	4	4	1	1	1	2	1	1	4	4	4	4	5	4	5	4	5	5	4	4	4	4	4	4	4	5	4	4	4	4	4	4	2	2
6	1	2	6	4	6	6	5	6	6	5	5	6	5	5	2	6	6	7	7	7	6	7	7	5	5	5	5	3	5	4	4	4	3	3	4	5	5	5	3	3	3	3	3	3	3	5	3	6	6
6	2	2	7	5	7	7	7	7	7	4	7	7	7	6	5	5	5	7	7	7	5	7	7	5	3	4	2	5	5	5	5	5	5	1	5	5	5	5	5	5	5	5	5	5	5	5	5	7	7
6	1	2	7	6	7	6	7	5	7	5	5	7	6	5	5	5	5	7	5	7	5	7	7	5	3	4	5	5	5	3	5	4	3	4	4	5	5	4	4	4	3	5	5	4	3	4	5	7	7
6	2	2	4	7	5	6	7	7	7	7	7	7	7	5	7	5	5	7	7	7	6	7	7	4	5	5	4	5	4	5	4	4	5	4	4	4	3	4	4	4	4	4	4	4	4	4	4	6	6
6	1	2	6	6	7	7	7	6	6	4	7	7	7	7	6	7	5	7	7	7	6	7	5	3	4	5	3	4	5	4	4	4	4	5	5	5	5	5	4	3	4	5	5	4	4	3	3	7	7
6	2	2	6	7	7	7	7	7	7	5	7	7	7	7	5	1	5	7	7	7	4	7	4	4	2	5	5	5	5	4	5	5	5	1	5	5	5	5	4	3	5	5	5	5	5	2	2	6	6
6	2	2	4	4	4	4	4	4	4	4	4	4	4	4	4	4	4	7	7	4	7	4	7	3	3	3	3	4	5	5	5	5	5	5	5	5	5	3	3	3	3	3	3	3	5	3	3	7	7
6	2	2	6	7	7	6	6	6	6	5	6	6	7	5	5	3	6	6	4	6	4	3	5	3	4	3	5	5	5	4	4	5	5	5	4	4	5	5	4	4	4	5	4	4	4	4	4	6	6
6	1	2	4	4	7	4	5	7	7	5	5	7	5	5	5	5	5	1	2	7	7	7	5	4	3	3	3	3	5	5	5	5	5	5	5	5	5	4	3	3	4	5	4	3	3	4	2	7	7
6	1	2	6	7	6	6	7	7	6	6	7	6	7	7	5	6	6	7	7	1	5	7	7	5	5	5	5	5	4	4	4	4	4	4	4	4	4	3	3	3	3	3	3	3	3	3	3	5	5
6	1	2	7	7	7	6	6	7	6	6	7	6	6	7	6	6	6	5	7	7	4	5	5	3	4	4	4	4	5	5	3	4	5	5	5	5	5	3	4	3	5	3	4	3	4	5	3	5	5
6	1	2	7	7	7	7	7	5	7	7	6	7	7	1	6	6	6	3	3	3	6	3	3	3	3	3	4	3	5	5	5	5	5	5	5	5	5	5	5	3	3	5	5	4	4	4	3	6	6
6	2	2	7	6	5	7	7	7	7	5	7	7	5	7	5	5	6	6	6	6	6	5	5	4	3	5	3	5	5	3	4	5	5	5	5	5	5	3	4	3	5	5	4	3	4	4	3	5	5
6	1	2	7	7	7	5	6	6	6	4	4	6	7	4	6	6	5	7	7	7	6	7	7	5	5	5	4	4	3	4	4	4	4	5	5	5	5	5	5	3	5	5	4	4	3	3	3	6	6
6	1	2	7	5	6	7	4	6	7	4	5	7	4	7	6	6	6	5	7	7	6	4	4	5	4	4	4	5	5	4	3	3	5	5	5	5	5	4	4	5	4	4	4	4	4	3	3	6	6
6	1	2	7	6	6	7	6	2	7	5	4	7	5	6	6	6	6	7	7	7	6	3	5	5	5	4	3	4	4	5	5	4	5	4	5	4	5	2	3	3	3	3	2	2	2	4	2	6	6
6	2	2	7	7	7	7	7	7	7	6	7	7	7	4	6	6	6	4	4	4	4	5	4	4	3	5	5	4	5	4	5	5	5	3	4	5	5	5	3	4	5	5	5	5	4	4	5	7	7
6	1	2	7	6	7	7	6	7	6	6	6	6	6	6	5	3	2	7	7	7	6	7	7	5	3	4	4	4	4	4	5	5	5	5	5	5	5	3	4	5	5	4	4	5	5	5	5	6	6
6	1	2	6	7	6	5	7	7	4	6	6	4	6	6	3	3	5	1	4	4	4	4	1	4	5	5	5	5	5	5	5	4	5	4	4	3	4	4	4	5	5	5	4	4	4	5	5	5	5
6	1	2	7	7	7	7	7	7	7	7	7	7	7	7	5	4	4	3	3	3	7	7	4	3	5	4	3	5	5	5	3	5	5	5	5	5	5	5	5	3	4	4	4	3	4	4	3	7	7
6	2	2	6	6	6	6	6	7	5	6	6	5	6	6	5	5	5	4	4	5	4	3	4	4	4	5	4	5	5	5	5	5	4	5	4	5	4	5	5	4	5	5	5	5	5	5	4	6	6
6	2	2	5	6	4	6	7	1	5	4	3	5	7	1	5	5	6	4	3	5	3	3	6	5	5	5	3	5	5	4	4	5	5	4	5	4	5	1	2	4	2	1	4	3	4	2	3	6	6
6	1	2	6	7	7	6	7	7	6	6	5	6	7	7	5	6	6	6	6	6	5	5	5	4	4	5	4	5	5	4	4	4	5	5	5	5	5	5	5	5	5	5	5	4	5	4	3	5	5
6	2	2	7	6	7	7	6	7	7	6	4	7	7	6	6	6	6	4	5	3	6	4	4	5	3	5	5	5	5	5	5	4	4	4	5	4	5	4	4	4	4	4	4	4	4	4	4	5	5
6	1	2	6	7	6	6	6	6	6	6	6	6	6	6	6	6	6	6	6	6	6	7	6	4	4	5	4	5	5	5	5	4	4	5	5	5	4	4	5	5	5	4	4	5	5	5	5	7	7
6	1	2	6	7	7	6	7	7	6	6	6	4	7	7	6	6	6	7	7	7	7	7	7	4	3	4	5	4	5	5	5	5	5	4	5	5	5	4	4	3	5	4	5	3	5	5	4	6	6
6	2	2	7	7	6	4	6	7	6	6	7	7	7	7	6	7	7	7	7	7	7	7	7	5	5	5	4	4	4	4	4	4	5	5	5	5	5	4	4	4	4	4	4	4	4	4	4	6	6
6	1	2	7	7	7	7	7	7	7	7	7	7	7	1	7	7	7	7	7	7	7	7	7	3	3	3	5	5	5	5	5	5	5	5	5	5	5	3	5	1	5	5	5	3	5	5	3	7	7
6	1	2	4	7	7	4	3	5	4	3	7	3	3	4	4	4	4	5	5	6	4	4	4	3	3	5	5	5	5	5	5	5	5	5	4	5	5	3	3	5	5	5	5	5	4	4	1	5	5
6	1	2	7	7	7	7	7	7	7	7	7	7	7	7	5	6	3	6	3	3	7	7	1	5	1	5	5	5	5	5	5	5	5	5	5	5	4	1	3	5	2	5	5	5	5	5	5	7	7
6	2	2	5	7	5	7	7	1	5	4	6	7	7	7	5	5	5	7	6	7	6	7	6	3	5	5	3	5	5	5	5	5	4	5	5	5	5	5	5	4	5	5	5	4	5	5	4	7	7
6	2	2	6	4	3	6	3	4	6	5	3	6	6	3	5	5	5	6	6	5	5	4	1	3	4	4	5	5	5	5	5	5	5	5	5	4	5	5	5	3	4	5	4	3	4	3	4	6	6
6	1	2	4	6	7	7	7	6	7	7	6	6	7	6	6	6	6	7	7	7	7	7	6	4	4	5	5	5	5	5	4	5	4	4	5	5	5	4	4	5	3	5	4	5	4	4	4	7	7
6	2	2	2	7	7	7	6	7	7	6	7	7	7	7	6	6	6	7	7	7	7	7	7	4	5	5	5	4	5	5	5	4	5	5	5	4	4	5	5	5	5	4	5	4	5	4	3	7	7
6	2	2	7	7	7	7	7	7	7	7	7	7	7	7	6	6	6	7	5	5	7	7	7	4	5	5	4	4	4	5	5	5	4	5	5	5	5	5	5	5	5	5	5	5	5	5	5	7	7
6	1	2	6	7	7	6	7	7	6	6	7	7	7	6	6	7	6	7	4	4	7	7	7	4	5	5	4	5	4	5	4	4	5	5	5	5	5	5	5	3	4	5	4	4	5	4	3	7	7
6	1	2	7	7	7	7	7	7	7	7	7	7	7	7	6	7	7	7	7	7	7	7	7	5	5	5	5	5	5	5	4	5	4	3	4	5	5	4	3	3	4	5	5	5	5	3	4	7	7
6	1	2	5	7	7	7	7	7	7	7	7	7	7	7	7	7	7	7	7	7	7	7	4	5	4	1	5	5	5	5	5	5	5	5	5	5	5	5	5	5	5	5	5	5	5	5	5	7	7
6	2	2	6	7	7	7	7	6	7	7	6	6	7	3	7	7	7	6	7	7	6	7	6	5	3	5	5	5	5	5	5	4	5	3	5	5	5	5	3	3	3	5	5	3	3	3	3	6	6
6	1	2	6	7	6	6	6	6	6	5	6	6	6	6	7	7	7	7	6	6	6	7	7	5	5	5	5	5	5	5	5	5	4	4	4	4	4	3	3	3	3	3	3	3	3	3	3	6	6
6	1	2	4	7	6	4	7	4	4	6	6	4	6	6	4	3	3	7	4	7	6	5	4	4	3	5	4	5	5	5	5	5	5	5	5	5	5	5	5	4	3	5	5	4	5	3	4	6	6
6	2	2	4	7	7	7	7	7	5	2	6	6	6	6	4	4	4	2	3	3	5	3	4	3	5	5	5	5	5	5	5	5	5	5	5	4	4	3	3	3	3	3	3	3	3	4	2	5	5
6	1	2	7	6	6	7	6	1	6	3	2	5	3	5	5	5	4	4	4	4	4	4	4	5	5	4	5	5	5	5	5	5	5	3	5	4	5	1	1	3	3	1	4	3	1	4	1	4	4
6	2	2	6	7	7	7	6	6	6	6	6	6	6	6	5	5	5	5	5	5	5	5	5	4	4	4	4	5	5	5	5	5	5	5	5	5	5	4	5	5	5	4	4	4	5	5	4	6	6
6	1	2	6	7	5	6	7	6	6	7	4	6	7	4	5	5	5	7	7	7	4	4	4	4	4	4	4	5	5	5	5	5	5	5	5	5	5	3	3	3	3	3	5	4	3	4	3	7	7
6	1	2	5	7	6	6	6	5	5	5	6	4	6	4	5	5	5	7	7	7	7	7	7	4	3	5	4	5	5	5	5	5	5	5	5	5	5	5	5	4	5	5	5	5	5	4	3	7	7
6	2	2	7	7	7	7	7	7	7	7	7	7	7	4	7	3	7	7	7	7	7	7	1	5	1	5	5	5	5	5	5	5	5	5	5	5	5	5	5	5	5	5	5	5	5	5	5	5	5
6	2	2	6	7	7	7	7	7	7	6	7	7	7	7	6	6	6	6	5	4	6	3	2	5	4	3	4	5	5	5	5	5	5	5	5	5	5	4	4	4	4	4	4	4	4	4	4	6	6
6	1	2	7	7	7	7	7	6	7	7	6	7	7	6	6	6	6	5	7	7	6	5	5	4	5	4	5	5	5	5	4	4	5	5	5	5	5	4	4	5	4	4	4	4	5	5	4	6	6
6	2	2	7	6	7	7	7	7	7	7	7	7	7	6	6	6	6	2	2	6	6	2	2	4	4	4	4	5	5	5	5	5	5	5	5	5	5	4	3	3	3	5	5	4	4	4	3	7	7
6	2	2	7	7	7	7	7	7	7	7	7	7	7	7	6	6	6	4	7	7	7	7	3	5	4	4	4	5	4	5	5	5	5	5	5	5	5	4	4	3	5	5	5	5	5	5	5	7	7
6	1	2	7	7	7	7	7	7	7	5	7	5	6	6	6	6	6	7	7	7	6	7	7	5	3	4	4	5	5	5	5	5	5	5	5	5	5	4	4	3	5	4	4	4	4	4	4	7	7
6	1	2	7	7	7	7	7	7	7	7	7	6	7	7	7	7	6	7	7	7	7	7	7	4	4	5	4	5	5	5	4	5	5	5	5	5	5	5	5	5	4	5	3	5	5	5	5	6	6
6	1	2	4	7	6	5	7	7	7	7	7	7	7	7	7	7	7	7	7	7	7	7	7	5	3	4	5	5	5	5	5	5	5	5	5	4	5	4	5	5	5	5	5	5	5	5	5	7	7
6	1	2	7	7	7	7	7	7	7	4	7	6	7	7	7	7	7	7	7	7	7	6	1	4	5	5	4	5	5	5	5	5	5	5	4	5	4	5	4	4	5	4	4	4	5	5	4	7	7
6	2	2	7	7	7	7	6	7	7	6	7	7	7	7	4	4	4	4	4	4	6	7	7	5	5	5	4	5	5	5	5	5	5	5	4	4	5	4	3	4	4	5	5	4	5	5	4	7	7
6	1	2	7	7	6	7	7	6	7	7	7	7	7	7	5	4	6	1	4	5	7	7	6	3	5	4	5	5	5	5	5	5	5	5	5	5	5	5	5	5	5	5	5	5	5	5	5	6	6
6	2	2	6	7	7	6	7	7	7	6	7	6	6	5	5	5	5	3	3	3	6	3	3	4	5	4	5	5	5	5	5	4	5	5	5	5	5	5	5	5	5	5	5	5	4	5	4	6	6
6	2	2	7	7	7	6	7	7	6	6	7	4	7	7	6	6	6	7	7	7	6	6	1	5	5	5	3	5	5	4	5	5	5	5	5	5	5	5	3	3	5	5	5	3	5	3	3	4	4
6	2	2	7	6	7	7	6	2	6	5	7	7	7	7	7	7	6	7	7	7	7	5	5	5	5	4	5	4	5	4	5	5	5	5	5	5	5	5	5	5	3	5	3	4	5	5	3	7	7
6	1	2	7	6	7	7	6	7	7	7	7	7	7	7	7	7	7	5	4	7	6	5	6	4	4	4	5	5	5	5	5	5	5	5	5	5	5	5	5	3	5	5	5	5	5	5	5	6	6
6	2	2	6	7	6	6	7	5	5	7	5	5	7	4	5	5	4	1	1	1	6	7	4	5	5	5	5	5	5	5	5	5	5	4	5	4	5	5	4	3	4	3	3	3	3	4	3	6	6
6	1	2	5	7	7	5	7	7	5	6	7	5	7	7	5	5	5	7	7	7	5	7	6	5	5	4	4	5	5	5	5	5	5	5	5	5	5	5	5	5	5	5	5	5	5	5	5	7	7
6	1	2	6	6	6	6	6	6	6	6	6	6	6	6	6	6	3	3	3	3	6	3	3	3	5	5	5	5	5	5	5	5	5	5	5	5	5	4	5	5	5	5	5	5	5	5	3	6	6
6	2	2	5	7	6	4	7	7	6	7	7	6	7	7	5	5	5	7	7	7	6	7	7	4	4	5	5	5	5	5	5	5	5	5	5	5	5	5	5	5	5	5	5	5	5	5	5	5	5
6	1	2	7	7	6	7	7	6	6	6	6	7	7	6	5	5	5	7	7	7	6	7	7	5	4	5	5	5	5	5	5	5	5	5	4	5	5	4	5	3	4	4	4	4	5	5	5	6	6
6	2	2	7	7	7	6	7	7	6	7	7	6	7	7	5	5	5	5	5	5	5	5	5	5	4	5	4	5	5	5	5	5	5	5	5	5	5	3	5	3	5	5	5	3	5	5	3	7	7
6	2	2	6	7	6	7	7	6	5	6	6	5	7	6	5	5	5	5	5	5	6	7	7	4	5	5	4	5	5	5	5	5	5	5	5	5	5	5	5	5	5	5	5	5	5	5	4	6	6
6	1	2	7	7	6	4	7	7	5	6	7	7	7	6	5	5	6	5	5	5	5	5	5	5	5	5	5	5	5	5	5	5	5	3	5	5	5	4	5	5	5	5	5	5	5	5	5	5	5
6	1	2	7	7	7	7	7	7	7	7	7	7	7	7	5	6	6	6	7	7	7	7	7	5	5	5	5	5	5	4	5	4	5	5	5	5	5	5	5	5	5	5	5	5	5	5	5	7	7
6	2	2	6	6	6	7	7	6	7	6	6	6	6	6	6	6	6	7	7	7	6	7	7	4	4	5	5	5	5	5	5	5	5	5	5	5	5	5	5	5	5	5	5	5	5	5	5	6	6
6	1	2	7	7	7	7	7	7	7	7	7	7	7	7	6	6	6	6	7	7	6	7	7	5	5	4	4	5	5	5	5	5	5	5	5	5	5	3	5	4	5	5	5	4	5	5	5	7	7
6	2	2	7	7	7	7	7	7	7	6	6	7	6	4	6	6	6	7	7	7	6	7	7	5	3	5	5	5	5	5	5	5	5	5	5	5	5	5	5	5	5	5	5	5	5	5	5	6	6
6	2	2	7	7	7	6	7	7	7	6	7	7	7	7	7	7	7	7	6	7	7	7	7	5	4	5	5	5	5	5	5	4	5	5	5	5	5	5	4	5	5	5	5	4	5	5	5	7	7
6	1	2	7	7	7	7	7	7	7	7	6	7	7	7	7	7	7	7	7	7	7	7	7	5	4	5	4	5	5	5	5	5	5	5	5	5	5	3	3	5	5	5	5	5	5	5	5	7	7
6	1	2	6	7	7	6	7	7	6	7	7	4	7	7	7	7	7	7	7	7	7	7	7	5	3	5	5	5	5	5	5	5	5	5	5	5	5	3	5	5	3	5	5	5	5	5	5	7	7
6	2	2	7	7	7	7	6	7	6	6	6	6	7	7	7	7	7	7	7	7	7	7	7	5	5	5	4	5	5	5	5	4	5	5	5	5	5	5	5	5	5	5	5	5	5	4	5	7	7
6	2	2	7	7	7	7	7	7	7	4	7	7	7	7	3	4	4	7	7	7	4	3	7	5	5	5	5	4	5	5	5	5	5	5	5	5	5	5	5	5	5	5	5	5	5	5	5	4	4
6	1	2	7	7	7	7	7	7	7	7	7	7	7	7	5	5	5	5	5	5	5	5	5	5	4	5	5	5	5	5	5	5	5	5	5	5	5	5	4	5	5	5	5	4	5	5	4	5	5
6	1	2	7	7	7	7	7	7	7	7	7	7	7	7	6	6	6	6	6	6	7	6	5	5	5	4	5	5	5	5	5	5	5	5	5	5	5	5	5	5	5	5	5	5	5	5	5	7	7
6	1	2	7	7	7	7	7	7	7	7	7	6	7	6	6	6	6	1	4	4	6	1	1	5	5	5	5	5	5	5	5	5	5	4	5	5	5	5	5	5	5	5	4	5	5	5	5	7	7
6	2	2	7	7	7	7	7	7	7	7	7	7	7	4	7	6	6	4	5	5	6	6	6	5	5	5	5	5	5	5	5	4	5	5	5	5	5	5	5	5	5	5	5	5	5	5	5	6	6
6	1	2	7	7	7	7	7	7	7	7	7	7	7	7	7	7	7	7	7	7	7	7	7	5	5	4	5	5	5	5	5	5	5	5	5	5	5	5	5	5	5	5	5	5	5	5	5	7	7
6	2	2	7	7	7	7	7	7	7	7	7	7	7	7	7	7	7	7	7	7	7	7	7	5	5	5	5	5	5	5	5	5	5	4	5	5	5	5	5	5	5	5	5	5	5	5	5	6	6
6	1	2	7	7	7	7	7	7	7	7	7	7	7	7	7	7	7	5	6	6	7	6	6	5	4	5	5	5	5	5	5	5	5	5	5	5	5	5	5	5	5	5	5	5	5	5	5	7	7
6	2	2	7	7	7	7	7	7	7	7	7	7	7	7	1	7	1	1	6	5	1	5	6	5	5	5	5	5	5	5	5	5	5	5	5	5	5	5	5	5	5	5	5	5	5	5	5	1	1
6	1	2	6	6	7	6	7	7	6	7	7	7	7	7	5	2	3	2	7	7	7	7	7	5	5	5	5	5	5	5	5	5	5	5	5	5	5	4	5	5	5	5	5	5	5	5	5	7	7
6	1	2	7	7	7	7	7	7	7	7	7	7	7	6	7	4	1	7	7	7	1	1	7	5	5	5	5	5	5	5	5	5	5	5	5	5	5	5	5	5	5	5	5	5	5	5	5	7	7
6	1	2	7	7	7	7	7	7	7	7	7	7	7	7	4	4	4	1	4	4	7	7	7	5	5	5	5	5	5	5	5	5	5	5	5	5	5	5	5	5	5	5	5	5	5	5	5	7	7
6	2	2	6	6	6	5	6	7	7	7	7	7	7	7	4	4	4	7	7	7	7	7	7	5	5	5	5	5	5	5	5	5	5	5	5	5	5	4	5	5	5	5	5	5	5	5	5	7	7
6	2	2	6	6	6	6	6	6	6	6	6	6	6	6	4	4	4	6	6	6	6	6	7	5	5	5	5	5	5	5	5	5	5	5	5	5	5	3	3	5	5	5	5	5	5	5	5	6	6
6	1	2	7	7	7	7	7	7	7	7	6	7	7	6	4	4	4	7	6	7	7	7	7	5	5	5	5	5	5	5	5	5	5	5	5	5	5	5	5	5	5	5	5	5	5	5	5	7	7
6	1	2	7	7	7	7	7	7	7	7	7	7	7	7	4	4	4	7	7	7	7	7	7	5	5	5	5	5	5	5	5	5	5	5	5	5	5	5	5	5	5	5	5	5	5	5	5	7	7
6	2	2	7	7	7	7	7	7	7	7	7	7	7	7	4	4	4	4	5	4	1	5	5	5	5	5	5	5	5	5	5	5	5	5	5	5	5	5	5	5	5	5	5	5	5	5	5	7	7
6	1	2	6	7	7	6	7	7	6	7	7	6	7	7	4	4	4	1	7	7	4	3	3	5	5	5	5	5	5	5	5	5	5	5	5	5	5	5	5	5	5	5	5	5	5	5	5	7	7
6	2	2	7	7	7	7	7	7	7	4	7	7	7	6	6	3	3	4	4	4	7	5	4	5	5	5	5	5	5	5	5	5	5	5	5	5	5	5	5	5	5	5	5	5	5	5	5	7	7
6	2	2	7	7	7	7	7	6	7	6	7	7	7	7	5	4	5	7	7	7	7	7	7	5	5	5	5	5	5	5	5	5	5	5	5	5	5	3	3	4	4	3	3	3	3	4	5	7	7
6	1	2	7	7	7	7	7	7	7	7	7	7	7	7	3	5	6	4	4	4	7	4	4	5	5	5	5	5	5	5	5	5	5	5	5	5	5	3	3	3	4	4	4	4	4	4	4	4	4
6	1	2	7	7	7	7	7	7	7	7	7	7	7	7	4	5	5	7	7	7	5	7	7	5	5	5	5	5	5	5	5	5	5	5	5	5	5	5	5	5	5	5	5	5	5	5	5	7	7
6	2	2	7	7	7	7	7	7	7	7	7	7	7	7	5	4	5	4	4	5	4	4	5	5	5	5	5	5	5	5	5	5	5	5	5	5	5	5	5	5	5	5	5	5	5	5	5	7	7
6	2	2	7	7	7	7	7	7	7	7	7	7	7	7	5	5	5	5	5	7	7	7	4	5	5	5	5	5	5	5	5	5	5	5	5	5	5	4	5	5	5	5	5	5	5	5	5	7	7
6	2	2	7	7	7	7	7	7	7	7	7	7	7	7	5	5	5	7	6	6	7	7	6	5	5	5	5	5	5	5	5	5	5	5	5	5	5	5	5	5	5	5	5	5	5	5	5	7	7
6	1	2	7	7	7	7	7	7	7	7	7	7	7	7	5	5	5	1	1	1	5	1	7	5	5	5	5	5	5	5	5	5	5	5	5	5	5	5	5	5	5	5	5	5	5	5	5	7	7
6	1	2	6	7	6	6	7	6	6	7	6	6	7	6	5	5	5	7	7	7	6	7	7	5	5	5	5	5	5	5	5	5	5	5	5	5	5	5	5	5	5	5	5	5	5	5	5	6	6
6	2	2	7	7	7	7	7	7	7	6	7	7	7	7	5	5	5	7	7	7	6	7	7	5	5	5	5	5	5	5	5	5	5	5	5	5	5	5	5	5	5	5	5	5	5	5	5	6	6
6	2	2	7	7	7	7	7	7	7	7	7	7	7	7	5	5	5	5	5	5	7	5	5	5	5	5	5	5	5	5	5	5	5	5	5	5	5	5	5	5	5	5	5	5	5	5	5	7	7
6	2	2	7	7	7	7	7	7	7	7	7	7	7	1	5	5	5	2	2	2	7	2	2	5	5	5	5	5	5	5	5	5	5	5	5	5	5	5	5	5	2	5	4	4	4	4	4	7	7
6	2	2	7	7	7	7	7	7	7	5	7	7	7	7	5	6	6	4	4	5	5	4	4	5	5	5	5	5	5	5	5	5	5	5	5	5	5	5	5	5	5	5	5	5	5	5	5	7	7
6	2	2	7	7	7	7	7	7	7	7	7	7	7	7	6	6	6	6	4	6	6	6	6	5	5	5	5	5	5	5	5	5	5	5	5	5	5	5	5	5	5	5	5	5	5	5	5	6	6
6	1	2	5	6	6	5	5	6	6	6	6	6	6	6	6	6	6	7	7	7	6	7	7	5	5	5	5	5	5	5	5	5	5	5	5	5	5	5	5	5	5	5	5	5	5	5	5	6	6
6	1	2	7	7	7	6	7	6	6	7	5	6	7	4	6	6	6	7	7	5	7	5	4	5	5	5	5	5	5	5	5	5	5	5	5	5	5	5	5	5	5	5	5	5	5	5	5	7	7
6	1	2	7	7	7	7	7	7	7	7	7	7	7	7	6	6	6	4	7	7	7	7	5	5	5	5	5	5	5	5	5	5	5	5	5	5	5	5	5	5	5	5	5	5	5	5	5	7	7
6	2	2	4	7	7	4	6	6	6	7	7	7	7	7	6	6	6	7	7	7	6	7	7	5	5	5	5	5	5	5	5	5	5	5	5	5	5	5	5	5	5	5	5	5	5	5	5	7	7
6	2	2	7	7	6	6	7	7	6	7	7	6	7	6	6	6	6	7	7	7	7	7	7	5	5	5	5	5	5	5	5	5	5	5	5	5	5	5	5	5	5	5	5	5	5	5	5	7	7
6	2	2	7	7	6	7	3	7	7	2	7	7	3	7	5	6	7	3	3	3	5	5	4	5	5	5	5	5	5	5	5	5	5	5	5	5	5	5	1	2	5	5	5	2	2	5	5	7	7
6	1	2	7	7	7	7	7	7	7	7	7	7	7	7	7	7	4	7	7	7	1	7	7	5	5	5	5	5	5	5	5	5	5	5	5	5	5	5	5	5	5	5	5	5	5	5	5	7	7
6	2	2	7	6	7	6	6	6	6	7	6	6	7	6	6	6	7	7	7	7	6	7	7	5	5	5	5	5	5	5	5	5	5	5	5	5	5	5	5	5	5	5	5	5	5	5	5	7	7
6	1	2	7	7	7	7	6	7	7	7	7	7	7	6	5	7	7	7	7	7	7	7	7	5	5	5	5	5	5	5	5	5	5	5	5	5	5	5	5	5	5	5	5	5	5	5	5	5	5
6	2	2	6	6	7	7	7	7	7	6	6	7	7	7	7	6	6	7	5	6	6	6	6	5	5	5	5	5	5	5	5	5	5	5	5	5	5	5	5	5	5	5	5	5	5	5	5	6	6
6	1	2	7	7	7	6	7	7	7	4	7	4	7	7	7	7	5	7	7	7	7	7	7	5	5	5	5	5	5	5	5	5	5	5	5	5	5	5	5	5	5	5	5	5	5	5	5	7	7
6	1	2	6	6	7	6	6	7	7	6	7	7	6	7	6	7	7	7	7	7	7	7	7	5	5	5	5	5	5	5	5	5	5	5	5	5	5	5	5	5	5	5	5	5	5	5	5	7	7
6	1	2	7	7	7	6	7	7	7	7	7	6	7	7	6	7	7	7	7	7	7	7	7	5	5	5	5	5	5	5	5	5	5	5	5	5	5	5	5	5	5	5	5	5	5	5	5	7	7
6	2	2	7	7	7	7	7	7	7	7	7	7	7	7	7	6	7	7	7	7	7	7	7	5	5	5	5	5	5	5	5	5	5	5	5	5	5	5	5	5	5	5	5	5	5	5	5	7	7
6	2	2	7	7	7	7	7	7	7	7	7	7	7	7	7	7	7	7	7	7	7	7	7	5	5	5	5	5	5	5	5	5	5	5	5	5	5	5	5	5	5	5	5	5	5	5	5	7	7
6	2	2	7	7	5	7	6	7	7	7	7	7	7	7	7	7	7	7	7	7	7	7	7	5	5	5	5	5	5	5	5	5	5	5	5	5	5	5	5	5	5	5	5	5	5	5	5	7	7
6	1	2	6	7	7	7	7	7	7	7	7	7	7	7	7	7	7	7	7	7	7	7	7	5	5	5	5	5	5	5	5	5	5	5	5	5	5	5	5	5	5	5	5	5	5	5	5	7	7
6	1	2	6	7	7	6	6	6	6	6	6	6	6	6	7	7	7	7	7	7	7	7	7	5	5	5	5	5	5	5	5	5	5	5	5	5	5	5	5	5	5	5	5	5	5	5	5	7	7
6	2	2	6	6	5	4	4	6	5	4	7	7	7	7	7	7	7	7	7	7	7	7	7	5	5	5	5	5	5	5	5	5	5	5	5	5	5	5	5	5	5	5	5	5	5	5	5	7	7
6	2	2	1	7	7	7	7	7	7	7	7	7	7	7	7	7	7	7	7	7	7	7	7	5	5	5	5	5	5	5	5	5	5	5	5	5	5	5	5	5	5	5	5	5	5	5	5	7	7
6	2	2	7	7	7	7	7	7	7	7	7	7	7	7	7	7	7	2	1	1	7	7	7	5	5	5	5	5	5	5	5	5	5	5	5	5	5	5	5	5	5	5	5	5	5	5	5	7	7
6	1	2	7	7	6	7	7	6	7	7	7	7	7	7	7	7	7	5	5	5	6	5	5	5	5	5	5	5	5	5	5	5	5	5	5	5	5	5	5	5	5	5	5	5	5	5	5	6	6
6	1	2	7	7	7	7	7	7	7	7	7	7	7	7	7	7	7	7	7	7	7	7	7	5	5	5	5	5	5	5	5	5	5	5	5	5	5	5	5	5	5	5	5	5	5	5	5	7	7
6	1	2	6	7	7	6	5	7	6	5	7	7	7	7	7	7	7	7	7	7	7	7	7	5	5	5	5	5	5	5	5	5	5	5	5	5	5	5	5	5	5	5	5	5	5	5	5	7	7
6	1	2	2	2	5	1	1	1	7	7	7	7	7	7	7	7	7	7	7	7	7	7	7	5	5	5	5	5	5	5	5	5	5	5	5	5	5	5	5	5	5	5	5	5	5	5	5	7	7
6	2	2	7	7	7	7	7	7	7	7	7	7	7	6	7	7	7	7	6	6	7	6	6	5	5	5	5	5	5	5	5	5	5	5	5	5	5	5	5	3	5	5	5	3	5	3	5	7	7
6	2	2	7	7	7	7	7	7	7	7	7	7	7	7	7	7	7	7	7	7	7	7	7	5	5	5	5	5	5	5	5	5	5	5	5	5	5	5	5	5	5	5	5	5	5	5	5	7	7
6	1	2	7	7	7	7	7	7	7	7	7	7	7	7	7	7	7	7	7	7	7	7	7	5	5	5	5	5	5	5	5	5	5	5	5	5	5	5	5	5	5	5	5	5	5	5	5	7	7
6	1	2	7	7	7	7	7	7	7	7	7	7	7	7	7	7	7	7	7	7	7	7	7	5	5	5	5	5	5	5	5	5	5	5	5	5	5	5	5	5	5	5	5	5	5	5	5	7	7
6	1	2	5	5	7	7	7	7	7	7	7	7	7	7	7	7	7	7	7	7	7	7	7	5	5	5	5	5	5	5	5	5	5	5	5	5	5	5	5	5	5	5	5	5	5	5	5	7	7
6	1	2	7	7	7	7	7	7	7	7	7	7	7	7	7	7	7	4	4	4	7	7	7	5	5	5	5	5	5	5	5	5	5	5	5	5	5	5	5	5	5	5	5	5	5	5	5	7	7
6	1	2	7	7	7	7	7	7	7	7	7	7	7	7	7	7	7	7	7	7	7	7	7	5	5	5	5	5	5	5	5	5	5	5	5	5	5	5	5	4	5	5	5	4	5	5	5	6	6
6	2	2	7	7	7	7	7	7	7	7	7	7	7	7	7	7	7	6	7	7	7	7	7	5	5	5	5	5	5	5	5	5	5	5	5	5	5	5	5	5	5	5	5	5	5	5	5	7	7
6	1	2	7	7	7	7	7	7	7	7	7	7	7	7	7	7	7	7	7	6	5	7	7	5	5	5	5	5	5	5	5	5	5	5	5	5	5	3	3	5	3	5	5	5	5	5	5	6	6
6	2	2	7	7	7	5	5	7	7	5	7	7	5	7	7	7	7	7	6	7	7	7	7	5	5	5	5	5	5	5	5	5	5	5	5	5	5	1	5	5	5	5	5	5	5	5	5	7	7
6	2	2	7	7	7	7	7	7	7	7	7	7	7	7	7	7	7	7	7	5	7	7	7	5	5	5	5	5	5	5	5	5	5	5	5	5	5	5	5	5	5	5	5	5	5	5	5	7	7
6	2	2	7	7	7	7	7	7	7	7	7	7	7	7	7	7	7	7	7	7	7	7	7	5	5	5	5	5	5	5	5	5	5	5	5	5	5	5	5	5	5	5	5	5	5	5	3	7	7
6	1	2	7	7	7	7	7	7	7	7	7	7	7	7	7	7	7	7	7	7	7	7	7	5	5	5	5	5	5	5	5	5	5	5	5	5	5	5	5	5	5	5	5	5	5	5	5	7	7
6	2	2	7	7	7	7	7	7	7	7	7	7	7	7	7	7	7	7	7	7	7	7	7	5	5	5	5	5	5	5	5	5	5	5	5	5	5	5	5	5	5	5	5	5	5	5	5	4	4
6	1	2	6	7	7	7	7	7	7	7	7	7	7	7	7	7	7	7	7	7	7	7	7	5	5	5	5	5	5	5	5	5	5	5	5	5	5	5	5	5	5	5	5	5	5	5	5	7	7
6	1	2	4	7	7	7	7	7	7	7	7	7	7	7	7	7	7	7	7	7	7	7	7	5	5	5	5	5	5	5	5	5	5	5	5	5	5	5	5	5	5	5	5	5	5	5	5	7	7
6	1	3	4	5	4	4	5	4	4	4	4	4	5	2	4	4	4	1	4	3	2	4	1	1	3	2	1	3	1	1	1	1	1	1	1	1	1	1	1	1	1	1	1	1	1	1	1	4	3
6	2	3	5	2	1	1	3	6	1	3	2	1	1	6	1	1	1	1	1	1	1	1	1	2	1	4	2	3	3	1	1	1	1	1	1	1	1	1	1	1	1	4	4	1	4	1	1	4	4
6	2	3	5	7	5	5	7	6	5	4	4	5	7	5	4	5	5	1	4	1	4	1	4	3	1	1	1	2	3	3	1	3	1	1	1	1	1	5	5	1	3	3	3	1	1	1	1	6	5
6	2	3	5	6	1	3	3	1	3	6	1	3	7	1	2	1	1	5	1	1	1	1	1	2	5	3	1	1	3	2	1	1	1	4	1	1	1	3	2	2	4	3	1	1	2	1	2	4	1
6	2	3	6	6	2	4	6	2	2	4	2	3	5	2	5	3	3	4	4	4	5	3	4	2	2	2	2	4	3	2	2	2	1	2	1	1	4	4	4	3	4	1	1	4	4	3	2	4	4
6	2	3	4	6	2	2	5	3	2	5	2	2	7	1	4	4	4	1	1	1	1	1	1	4	4	5	3	2	1	1	1	1	1	4	1	1	1	4	2	1	1	4	4	1	1	1	1	4	4
6	2	3	7	7	7	7	7	7	7	7	7	7	7	7	5	5	5	4	4	4	5	4	4	2	1	5	1	3	1	1	1	2	1	4	4	3	1	5	3	1	5	5	5	3	5	3	1	5	5
6	1	3	7	7	7	7	7	7	7	7	7	7	7	7	2	2	2	1	5	5	7	7	3	1	1	4	1	1	1	3	4	2	3	4	2	2	3	5	1	1	4	3	2	1	3	3	1	7	7
6	1	3	5	6	4	4	5	6	4	6	4	4	6	5	3	3	2	2	2	2	6	3	1	3	3	3	2	2	3	2	1	2	1	3	3	3	3	2	4	3	3	3	4	3	3	3	3	4	4
6	1	3	4	3	1	2	4	5	3	2	5	3	4	4	1	1	1	4	4	3	5	3	4	1	1	1	2	4	2	3	3	3	3	3	2	4	3	2	2	2	2	5	1	1	4	1	1	2	2
6	2	3	6	4	2	4	3	3	4	3	4	4	3	3	5	4	4	4	4	4	4	4	4	2	2	2	2	2	2	2	3	2	2	2	4	4	4	4	3	4	4	4	4	2	4	2	2	1	5
6	2	3	1	1	3	4	2	3	3	2	4	5	2	4	5	6	6	4	4	4	1	3	4	2	3	3	3	3	3	3	3	3	4	2	1	1	1	3	4	5	3	4	4	5	5	3	5	6	7
6	2	3	1	4	1	1	4	6	1	4	4	4	5	7	1	1	5	6	2	1	7	7	7	3	2	4	1	4	3	3	2	3	1	1	3	3	3	2	4	1	3	5	5	1	4	3	1	4	4
6	1	3	6	7	6	4	6	5	4	3	3	2	5	5	4	4	4	1	3	4	3	4	3	3	2	2	2	3	3	2	2	2	3	3	3	3	3	3	3	3	3	3	3	3	3	3	3	4	3
6	2	3	5	5	4	4	5	5	5	4	4	4	4	4	6	6	6	3	3	3	4	3	3	3	2	3	2	3	3	3	2	3	2	2	2	3	3	1	2	1	1	4	4	1	3	3	1	1	5
6	2	3	1	5	1	1	4	7	1	5	4	1	5	7	1	1	1	6	2	2	7	6	6	4	3	1	1	3	3	3	1	3	3	3	3	3	3	3	5	1	5	5	5	1	5	3	1	5	4
6	2	3	6	2	4	1	2	4	2	1	4	2	1	4	2	2	2	3	3	3	2	6	3	2	4	5	1	1	5	3	1	1	5	1	2	1	5	4	2	1	3	5	5	1	3	1	1	1	7
6	1	3	5	6	3	4	4	1	4	4	4	4	5	1	2	2	2	4	4	4	6	5	1	1	1	5	1	3	3	3	3	3	4	3	3	2	2	2	2	1	1	1	4	1	1	1	5	4	5
6	2	3	4	6	2	3	6	3	4	4	3	3	5	3	2	2	2	2	1	3	3	3	4	5	1	4	1	3	2	1	2	4	4	3	3	2	2	5	2	5	1	1	1	4	1	1	1	3	1
6	2	3	4	4	5	2	4	3	4	3	3	3	6	3	5	3	5	6	5	5	3	5	5	1	2	1	3	3	4	3	3	3	3	5	3	1	2	2	3	3	3	3	1	2	2	3	3	5	3
6	2	3	5	6	5	5	6	5	5	6	5	4	5	5	5	4	4	1	1	1	5	2	1	4	2	2	2	3	3	3	2	2	2	3	3	3	3	3	2	2	3	3	3	3	3	2	2	5	5
6	1	3	5	7	7	5	7	5	5	4	3	5	5	1	1	4	4	7	7	7	5	7	6	3	3	4	5	1	3	1	2	3	4	1	3	3	2	3	1	3	1	1	3	3	3	3	3	6	5
6	2	3	5	6	6	2	6	3	2	3	1	2	3	3	5	6	3	7	3	1	1	1	1	2	3	4	1	4	4	4	4	4	1	1	2	2	2	2	3	2	3	4	3	1	2	1	1	6	7
6	2	3	6	6	5	6	6	6	4	3	5	4	5	5	5	5	5	5	4	4	4	4	4	3	3	4	2	3	3	3	3	3	2	3	2	2	2	3	2	4	3	4	5	3	3	3	3	5	3
6	1	3	5	7	6	5	7	3	4	5	4	5	7	6	5	5	5	4	3	5	7	6	4	3	1	3	2	3	4	4	2	2	3	2	2	4	3	2	4	3	5	3	1	3	5	2	4	6	4
6	1	3	6	7	7	6	6	2	6	7	2	6	7	2	2	2	2	1	4	4	1	4	1	1	1	1	1	4	5	1	1	1	5	5	3	5	5	4	1	3	4	1	1	4	1	5	4	4	1
6	2	3	5	6	3	6	6	6	5	5	4	5	6	1	4	4	4	2	2	2	5	6	4	3	2	3	3	3	3	3	3	3	3	2	3	2	3	3	3	3	3	3	3	2	3	2	2	4	5
6	1	3	4	5	1	3	4	4	4	4	4	4	4	4	7	5	5	5	5	5	4	5	5	2	3	3	1	3	3	3	3	3	3	3	3	3	3	3	3	3	3	3	3	3	3	3	3	1	1
6	1	3	2	5	2	4	4	6	4	4	2	4	4	4	3	2	2	2	3	2	3	2	1	4	3	3	3	3	4	3	2	2	1	3	3	3	3	4	3	1	3	3	4	3	3	3	3	3	2
6	1	3	4	5	6	4	4	4	4	4	4	4	4	3	5	3	3	3	3	3	4	3	4	3	2	3	2	3	3	3	3	3	3	3	3	3	3	3	3	3	3	3	3	3	3	3	3	4	4
6	2	3	2	1	2	1	1	6	1	1	4	1	1	1	6	5	7	1	2	5	1	1	1	3	3	3	3	3	3	3	3	3	3	1	3	3	3	3	3	3	3	3	3	3	3	3	3	3	3
6	2	3	5	7	4	4	5	4	5	4	5	5	6	5	7	7	7	1	1	1	6	4	3	1	1	1	1	5	3	4	4	4	2	3	4	3	4	3	5	4	4	5	5	4	4	4	4	1	1
6	2	3	6	7	7	4	7	7	6	1	7	6	1	6	1	1	1	7	4	4	7	7	1	4	1	4	4	3	1	1	1	1	1	5	5	5	5	1	1	5	5	5	5	5	5	1	5	7	7
6	2	3	7	3	2	5	2	1	2	6	4	4	4	4	4	3	4	1	1	4	3	4	4	2	3	3	3	3	3	3	3	3	3	3	3	3	3	3	3	3	3	3	3	3	3	3	3	3	3
6	1	3	6	5	5	5	5	5	5	5	5	5	5	5	5	5	5	4	4	4	5	4	4	1	4	3	3	3	3	3	3	3	3	3	3	3	3	3	3	3	3	3	3	3	3	3	3	5	5
6	2	3	4	7	4	4	4	6	4	4	5	4	6	4	5	5	5	4	4	4	6	7	7	3	3	3	3	3	3	3	3	3	3	2	3	3	3	2	2	2	3	4	3	2	3	2	2	6	6
6	1	3	7	6	7	7	7	7	7	7	7	7	7	7	2	2	2	7	7	7	4	3	4	4	4	3	3	3	2	2	3	3	3	3	3	3	3	3	3	3	3	3	3	3	3	3	3	4	4
6	1	3	4	5	5	4	5	5	4	4	4	4	5	4	3	2	2	3	4	4	4	3	4	3	3	3	3	3	3	3	3	3	3	3	3	3	3	3	3	3	3	3	3	5	4	4	4	4	4
6	1	3	4	5	3	5	5	3	3	4	4	3	7	4	2	3	3	7	7	7	4	7	7	3	3	3	3	3	3	3	3	3	3	3	3	3	3	3	3	3	3	3	3	3	3	3	3	4	4
6	1	3	5	6	1	3	2	1	1	6	1	1	6	1	3	3	3	5	4	7	2	1	1	3	1	2	1	2	2	1	4	1	5	5	5	5	5	5	5	3	4	5	1	1	1	2	3	7	7
6	2	3	4	6	5	4	6	6	4	4	5	4	5	5	3	3	3	2	2	3	4	4	2	3	3	3	2	3	3	3	3	3	3	3	4	3	3	2	2	3	3	4	3	3	3	3	2	4	4
6	1	3	1	6	3	2	3	3	3	6	4	6	2	3	4	5	1	4	4	5	4	4	4	4	3	2	4	3	3	3	3	2	2	3	4	3	3	4	2	3	4	4	4	4	4	3	2	3	3
6	1	3	3	3	5	3	5	2	3	4	4	2	4	2	2	4	4	4	1	1	4	1	4	3	3	3	3	3	3	3	3	3	3	3	3	3	3	3	3	3	3	3	3	3	3	3	3	4	4
6	1	3	2	4	5	3	4	3	3	3	5	5	3	3	3	5	3	4	4	3	1	3	5	2	3	4	3	3	3	3	3	3	3	3	3	3	3	3	3	3	3	3	3	3	3	3	3	1	1
6	2	3	3	6	6	6	6	6	6	6	6	6	6	6	5	3	3	5	5	3	6	5	4	3	3	3	3	3	3	3	3	3	3	3	3	3	3	2	2	2	2	4	4	4	4	4	4	6	6
6	1	3	6	4	7	6	4	4	5	3	4	5	4	4	4	4	4	4	3	4	4	3	4	3	3	3	3	3	3	3	3	3	3	3	3	3	3	3	3	3	3	3	3	3	3	3	3	4	4
6	2	3	4	4	5	3	5	7	4	4	4	4	4	4	4	4	4	2	2	2	4	2	1	3	3	3	3	3	3	3	3	3	3	3	3	3	3	2	4	5	3	3	3	3	3	3	3	4	4
6	1	3	4	4	3	4	4	5	5	4	3	3	6	3	4	4	4	4	4	4	4	4	4	3	3	3	3	3	3	3	2	2	3	4	3	4	3	3	3	3	3	3	3	3	3	3	3	4	4
6	2	3	5	6	5	5	6	6	5	6	4	5	7	5	4	4	4	1	2	2	1	1	3	3	1	4	4	3	3	3	3	3	3	3	3	3	3	3	3	3	3	3	3	3	3	3	3	1	1
6	1	3	5	6	6	4	5	5	4	5	3	4	6	3	3	5	4	4	4	5	4	4	4	3	3	4	2	2	4	3	2	3	4	2	3	3	4	2	2	2	2	3	2	2	3	3	3	5	5
6	2	3	5	6	5	5	3	5	4	4	4	4	4	4	5	4	5	5	4	4	4	3	3	2	2	3	2	4	3	3	4	3	3	4	3	3	3	2	2	2	4	2	2	2	3	2	1	4	4
6	1	3	5	6	4	4	7	6	4	5	4	4	6	4	5	5	5	4	4	4	4	4	4	3	3	3	3	4	2	3	3	3	3	3	3	3	3	3	3	3	3	3	3	3	3	3	3	4	4
6	2	3	6	6	6	6	6	6	6	6	6	6	6	4	5	5	5	3	3	3	4	3	3	3	3	3	3	3	3	3	3	3	3	3	3	3	3	3	3	3	3	3	3	3	3	3	3	6	6
6	2	3	6	7	6	6	6	6	6	4	4	4	5	6	6	5	6	7	6	6	6	6	4	3	3	3	3	3	3	3	3	3	3	3	3	3	3	3	3	3	3	3	3	3	3	3	3	6	6
6	1	3	6	6	6	6	6	6	6	6	6	6	6	6	6	6	6	7	7	7	6	7	7	3	3	3	3	3	3	3	3	3	3	3	3	3	3	3	3	3	3	3	3	3	3	3	3	6	6
6	2	3	4	7	3	4	7	4	4	3	7	4	7	4	7	7	7	1	1	1	5	2	4	3	3	3	3	3	3	3	3	3	3	3	3	3	3	3	3	3	3	3	3	3	3	3	3	4	4
6	1	3	2	2	1	3	4	7	5	5	7	3	2	1	3	2	2	6	3	2	4	6	2	4	3	5	2	2	4	2	2	4	3	4	3	3	2	1	3	3	1	5	5	3	1	1	1	3	3
6	2	3	5	6	3	4	6	5	3	4	2	2	4	1	2	3	3	4	1	1	4	3	3	1	1	4	1	3	3	3	3	3	4	5	4	3	5	5	4	2	4	2	5	2	3	3	2	6	6
6	1	3	6	7	6	5	6	6	5	6	5	4	6	5	3	3	3	3	3	3	3	3	3	4	2	3	3	3	3	3	3	3	3	4	3	3	3	4	3	3	3	4	3	3	3	3	3	4	4
6	1	3	3	5	2	3	5	3	3	4	3	3	5	2	3	3	3	2	3	2	3	2	4	3	3	3	3	3	4	3	3	3	3	3	3	3	3	3	3	3	3	3	3	3	3	3	3	3	3
6	1	3	4	4	4	3	4	6	4	4	4	4	4	3	4	4	4	3	1	1	3	1	1	3	3	3	3	3	3	3	3	3	3	4	3	3	3	3	3	3	3	3	4	3	3	3	3	1	1
6	1	3	6	6	5	5	6	5	3	5	5	4	4	4	4	4	4	4	3	3	4	3	4	3	2	3	3	3	3	4	3	4	2	3	3	4	3	2	2	4	4	3	3	3	3	3	2	4	4
6	2	3	6	6	6	6	6	6	3	6	5	2	7	5	5	5	3	4	3	4	4	2	3	2	3	3	3	3	3	3	3	3	3	3	4	4	3	4	3	4	3	3	3	3	3	3	3	4	4
6	1	3	2	4	4	5	4	4	4	4	4	4	4	4	5	5	5	5	5	4	4	4	4	3	3	3	3	3	4	4	3	3	3	2	3	3	3	3	3	3	3	4	3	3	3	3	3	4	4
6	1	3	7	7	4	7	6	7	7	4	4	7	5	6	5	5	5	1	3	5	6	7	6	2	3	4	3	3	3	4	3	3	3	3	2	4	3	2	2	3	3	3	2	2	2	1	1	2	2
6	1	3	6	6	5	5	6	6	6	5	5	6	5	5	6	5	5	4	3	4	6	5	5	4	3	3	3	3	3	3	3	3	3	3	3	3	3	5	4	3	3	3	3	3	3	3	3	5	5
6	2	3	5	5	6	6	4	4	4	3	4	4	2	4	6	6	6	4	4	3	4	3	3	3	3	3	3	3	3	3	4	3	3	3	3	3	3	2	1	1	2	2	2	2	1	1	2	4	4
6	1	3	5	6	4	5	4	6	3	4	4	4	5	4	6	6	6	3	3	3	5	3	3	3	3	3	3	3	3	3	3	3	3	3	3	4	3	1	3	3	3	3	3	2	3	1	3	3	3
6	2	3	3	4	4	3	3	4	3	1	4	3	5	2	2	2	2	4	3	3	5	3	1	3	2	5	2	3	4	3	3	3	2	5	3	3	3	3	3	3	4	4	4	3	2	3	3	4	4
6	2	3	4	3	4	4	2	4	4	3	3	4	3	5	2	2	3	5	4	4	6	7	5	3	2	4	3	3	3	3	3	3	3	3	3	4	4	4	3	3	3	5	4	1	4	2	1	5	5
6	1	3	5	6	6	6	6	5	6	5	6	6	6	6	3	3	3	4	4	4	5	4	5	4	3	3	3	3	3	3	4	3	3	3	3	3	3	2	2	4	4	3	4	4	4	4	4	5	5
6	2	3	4	6	3	4	6	3	4	6	3	4	6	4	5	2	3	1	1	1	1	1	1	3	4	5	2	3	4	3	2	4	2	3	3	3	3	1	1	1	1	4	4	1	1	3	1	5	5
6	1	3	5	5	4	4	4	4	4	4	4	4	4	4	4	4	4	3	3	3	4	4	4	3	3	3	3	3	3	3	3	4	3	3	3	4	3	3	3	3	3	3	3	3	3	3	3	4	4
6	1	3	6	6	6	6	6	6	6	6	6	6	6	6	6	4	4	5	5	5	6	5	5	4	4	3	3	3	3	3	3	3	3	3	3	3	3	3	3	3	3	3	3	3	3	3	3	6	6
6	1	3	4	5	4	5	4	4	4	4	4	4	4	4	5	5	5	7	4	4	4	3	3	4	2	4	3	3	3	3	3	3	3	4	3	3	3	2	2	2	3	3	5	3	3	3	2	4	4
6	2	3	6	6	6	6	6	6	4	5	6	4	6	6	5	5	5	5	5	5	5	5	5	3	3	4	3	4	3	3	3	3	3	3	3	3	3	3	3	3	3	3	3	3	3	3	3	5	5
6	1	3	4	7	7	4	7	4	4	5	5	4	5	4	5	5	5	1	7	7	4	2	2	3	2	2	3	3	3	3	3	3	3	4	4	4	4	3	4	3	3	4	5	3	4	3	3	4	4
6	2	3	6	6	7	6	6	6	5	4	4	4	5	4	5	5	5	4	4	7	5	4	7	4	3	3	3	3	3	3	3	3	3	3	4	3	3	4	3	3	3	3	3	3	3	3	3	5	5
6	2	3	4	7	4	3	6	6	3	2	4	3	6	4	5	5	5	7	4	4	4	5	3	4	2	4	3	3	4	3	3	3	2	4	3	3	3	3	2	2	3	4	5	2	3	2	2	5	5
6	1	3	4	6	4	5	6	7	5	5	5	5	5	4	2	2	2	4	4	4	4	4	4	2	2	3	3	3	4	3	3	3	4	4	4	3	4	3	3	3	3	3	3	3	3	3	3	2	2
6	2	3	6	5	4	4	6	4	3	4	4	5	4	4	5	3	3	5	5	4	4	4	3	2	4	4	4	3	5	3	4	1	4	3	4	1	3	4	4	2	2	2	2	4	2	2	4	5	5
6	2	3	5	6	2	3	6	5	4	6	5	4	6	2	7	2	2	4	1	4	4	1	1	3	3	4	3	3	3	3	3	3	3	5	3	3	3	3	3	3	3	4	3	3	3	3	3	4	4
6	2	3	5	7	7	4	6	5	4	6	3	5	5	7	5	4	4	3	3	3	5	3	4	3	2	4	3	4	4	3	3	3	3	3	3	3	4	5	5	4	5	5	3	4	5	3	3	5	5
6	2	3	5	6	4	4	5	4	4	4	4	4	5	4	5	5	5	6	4	4	5	4	5	4	3	4	3	3	3	3	3	3	3	3	3	3	4	3	3	3	4	3	3	3	3	3	2	6	6
6	1	3	6	7	6	4	6	6	4	4	5	4	6	5	5	5	5	7	7	7	6	7	7	2	2	4	3	3	5	4	3	3	3	3	3	3	4	3	1	3	3	5	3	3	3	3	3	6	6
6	2	3	6	7	6	5	6	7	5	7	6	5	6	5	5	6	5	7	7	7	5	7	4	4	4	4	3	3	3	3	3	3	3	3	3	3	3	3	3	3	3	3	3	3	3	3	3	5	5
6	2	3	6	6	4	5	7	5	6	7	6	7	6	4	6	5	6	4	4	4	6	4	4	4	3	5	2	3	4	2	3	3	3	3	4	3	3	4	4	4	4	4	4	3	3	3	3	5	5
6	2	3	2	4	3	4	4	4	4	4	4	4	5	3	4	5	2	6	5	5	4	4	3	3	2	1	1	4	4	4	3	3	4	5	4	4	4	3	3	1	3	3	4	3	4	3	3	4	4
6	2	3	6	7	6	6	7	6	6	6	6	6	6	6	4	4	4	7	7	7	7	7	7	3	2	4	2	5	3	4	3	4	3	3	3	3	4	3	3	3	3	3	3	3	3	3	3	7	7
6	2	3	5	7	5	5	7	5	4	4	5	5	7	7	4	4	5	7	7	7	7	7	3	3	2	3	4	4	4	4	3	3	3	4	3	3	3	4	3	3	4	4	4	3	3	3	3	7	7
6	1	3	7	7	7	7	7	7	7	6	6	7	7	6	5	5	5	7	7	7	5	4	5	5	3	3	3	4	4	3	3	3	3	3	3	3	3	3	4	3	3	3	4	4	3	3	3	6	6
6	2	3	4	4	5	4	4	4	4	4	4	4	4	4	5	5	5	4	4	4	3	3	4	4	3	3	3	4	4	4	3	3	3	3	3	3	3	1	2	3	3	3	3	3	3	3	3	3	3
6	2	3	4	6	6	6	6	5	4	6	4	4	6	4	5	5	5	4	4	4	4	4	4	3	3	3	4	4	3	4	3	3	3	4	3	3	3	3	3	3	3	4	4	3	3	3	3	4	4
6	2	3	5	3	2	6	6	7	4	4	4	4	6	1	2	4	3	5	3	1	2	1	1	1	5	5	2	3	5	4	4	1	3	5	3	2	4	4	1	3	3	5	5	1	4	4	1	7	7
6	2	3	6	7	3	5	7	6	5	7	6	5	7	6	3	3	3	1	4	4	3	4	4	5	1	4	2	2	2	4	4	4	4	5	4	3	3	2	2	4	2	4	2	2	4	4	3	6	6
6	1	3	4	6	3	3	6	4	4	6	4	4	6	4	3	5	3	4	4	4	5	7	3	3	2	3	3	4	4	4	4	4	3	4	3	3	3	4	2	3	3	4	3	3	3	3	3	5	5
6	1	3	4	7	6	2	6	6	4	4	5	4	5	5	3	5	5	5	1	2	1	4	3	3	2	3	4	4	4	3	3	4	3	4	3	3	4	1	4	3	3	5	4	3	4	2	3	6	6
6	2	3	2	6	5	3	6	5	3	6	5	3	5	6	3	5	5	4	4	4	4	4	4	3	5	5	2	4	4	3	3	3	3	3	3	3	3	4	4	4	4	4	4	4	4	3	4	6	6
6	2	3	5	7	6	4	6	5	4	5	4	3	7	6	5	5	5	2	6	6	6	7	4	3	5	3	3	3	3	3	3	3	3	3	3	5	4	3	3	3	4	3	3	3	4	3	3	4	4
6	2	3	3	6	4	3	6	5	3	5	4	4	6	4	3	2	3	3	4	4	4	4	4	3	3	3	3	3	4	4	4	4	4	3	3	4	3	4	4	3	4	3	3	3	3	3	3	4	4
6	1	3	3	5	2	5	4	6	4	5	6	2	6	3	3	3	3	5	5	6	3	7	3	4	1	2	3	4	4	3	3	4	5	2	4	4	5	3	2	3	3	3	3	3	5	2	2	3	3
6	1	3	5	7	4	5	6	3	5	5	1	3	6	5	2	3	4	5	3	4	3	4	4	5	2	5	3	3	3	3	3	2	4	5	4	2	4	1	1	4	3	1	5	2	3	4	1	4	4
6	2	3	4	7	6	5	6	6	5	5	5	5	5	3	3	3	5	7	4	5	5	5	4	4	2	4	2	4	4	4	3	3	4	3	4	4	3	4	4	4	4	4	4	4	4	3	3	5	5
6	2	3	4	6	5	4	5	6	4	5	6	4	4	5	5	4	5	4	4	4	4	4	4	3	3	3	3	3	4	4	4	3	3	3	4	4	4	3	3	3	4	3	3	3	3	3	3	5	5
6	1	3	4	6	7	4	5	6	4	4	6	4	3	6	5	5	5	7	4	4	6	6	5	3	1	5	3	4	3	3	5	3	3	5	4	3	3	5	3	3	4	5	5	3	4	3	4	4	4
6	1	3	4	6	3	2	6	3	2	6	3	4	6	3	5	5	5	4	3	3	4	4	4	3	3	3	3	4	4	3	3	3	3	4	4	4	4	4	4	3	3	4	4	3	3	3	4	6	6
6	1	3	6	7	7	6	6	6	7	6	5	6	5	4	3	5	7	7	7	5	6	6	5	5	3	5	2	2	5	3	2	5	1	4	5	2	4	5	1	4	3	1	3	3	4	2	5	4	4
6	1	3	6	5	6	4	5	4	4	5	4	4	4	5	5	5	5	4	7	7	6	5	3	4	3	4	3	3	4	3	3	3	3	4	3	4	4	3	3	3	3	3	3	3	3	3	3	6	6
6	2	3	6	6	5	4	5	7	4	4	4	4	6	3	6	5	5	4	7	4	2	2	5	2	1	3	1	4	3	5	5	3	3	3	5	5	5	3	3	2	1	1	4	1	3	1	1	5	5
6	2	3	4	7	7	4	6	7	5	5	7	3	6	7	5	6	5	7	4	4	5	5	5	4	2	5	3	3	5	3	4	3	2	5	3	3	3	5	5	3	5	5	3	5	4	3	1	5	5
6	2	3	3	7	5	3	7	3	4	7	7	3	7	2	7	1	3	1	2	2	1	7	1	5	2	5	2	5	4	4	3	3	2	5	3	3	3	3	3	2	3	5	5	2	2	5	3	6	6
6	2	3	3	4	6	4	3	6	5	2	5	4	5	6	3	5	6	4	4	4	4	4	4	3	3	3	4	3	4	4	3	3	4	4	4	4	3	3	3	3	3	4	3	3	3	4	3	3	3
6	1	3	6	3	6	7	4	4	6	2	1	7	1	1	7	7	7	6	6	6	7	6	6	5	5	5	1	4	5	4	4	3	5	2	3	1	2	1	1	3	4	1	1	1	2	1	1	4	4
6	2	3	3	6	6	3	5	5	5	5	5	6	5	5	2	2	2	6	5	7	3	5	3	4	3	4	2	4	4	3	4	3	3	4	4	4	4	3	3	4	3	4	4	2	4	3	2	5	5
6	1	3	5	6	3	5	3	5	5	5	4	5	6	3	2	2	2	1	4	4	3	4	4	3	2	4	3	4	4	4	4	4	3	3	4	4	4	3	4	3	4	4	4	4	4	3	3	5	5
6	2	3	5	6	4	6	6	6	6	6	4	5	5	2	3	3	2	6	4	3	2	3	1	3	2	4	2	4	3	4	4	4	4	3	4	5	4	3	2	2	3	4	4	4	4	3	3	4	4
6	2	3	1	7	7	7	7	7	7	4	7	7	7	7	3	3	3	4	4	4	5	4	4	3	3	3	3	5	5	4	3	4	3	5	3	3	3	3	3	3	4	5	5	3	5	3	2	7	7
6	2	3	5	5	3	4	4	6	4	4	1	4	4	3	2	5	4	4	4	2	4	4	5	4	5	5	3	3	4	3	3	3	3	5	3	3	3	3	3	3	3	3	3	3	3	3	3	4	4
6	1	3	6	7	6	6	7	7	6	6	6	6	6	6	5	5	5	1	1	1	5	2	2	4	3	4	3	4	4	3	4	3	3	4	4	4	3	2	2	3	4	4	4	3	4	4	4	5	5
6	1	3	5	5	4	6	5	5	6	5	5	6	5	4	5	5	5	5	5	6	4	3	5	3	3	5	3	3	3	4	4	4	4	3	3	4	4	4	3	4	4	3	3	3	3	3	4	4	4
6	2	3	6	6	6	6	6	6	6	5	6	6	6	6	5	5	5	5	5	5	5	5	5	3	3	3	3	3	4	3	4	4	4	4	4	4	4	4	4	3	4	4	3	3	3	3	3	5	5
6	1	3	5	7	5	4	6	5	5	4	4	4	5	5	5	5	5	3	3	3	5	3	3	4	3	3	3	4	3	3	4	3	3	5	4	4	4	4	4	4	4	4	4	3	4	4	4	5	5
6	2	3	6	6	6	5	6	6	5	6	5	5	7	6	6	5	5	5	5	4	5	5	4	3	4	3	3	3	4	3	4	3	4	4	4	4	4	3	2	4	4	4	4	4	4	4	4	6	6
6	2	3	5	6	5	6	6	4	4	6	4	5	5	5	6	5	6	5	4	4	6	5	4	4	3	4	4	4	4	4	4	3	4	4	3	3	2	4	3	4	4	4	4	4	4	4	4	5	5
6	1	3	6	4	7	6	4	6	6	6	6	6	7	7	7	7	7	7	4	1	7	4	4	3	4	4	4	3	4	4	3	3	5	1	4	5	3	3	3	5	3	3	3	5	3	3	4	4	4
6	2	3	6	6	5	6	6	6	5	5	5	6	6	5	2	3	3	1	3	3	5	6	4	4	4	5	3	3	4	4	3	3	3	4	4	3	4	3	4	1	3	4	4	3	4	3	2	4	4
6	1	3	6	7	7	7	7	7	6	6	6	6	6	6	3	3	3	2	2	3	3	3	3	3	3	3	4	4	4	4	3	4	4	3	4	4	4	4	4	4	4	4	3	3	3	4	4	5	5
6	1	3	4	6	6	6	4	5	4	5	5	4	7	4	2	5	4	4	4	4	4	4	4	3	3	5	2	5	5	3	4	4	3	3	3	4	4	2	1	1	1	2	2	2	2	1	1	4	4
6	1	3	6	7	5	6	7	7	7	7	7	5	7	7	4	4	4	5	5	5	4	5	5	3	3	3	3	4	4	4	4	3	4	4	4	4	4	3	3	3	4	4	4	3	3	3	3	4	4
6	1	3	4	5	5	5	4	5	5	7	5	5	5	5	4	4	5	4	5	6	6	7	4	4	3	3	3	3	4	3	4	4	3	5	3	5	4	5	5	5	4	4	5	3	3	3	3	7	7
6	2	3	4	6	6	5	4	4	3	4	4	4	3	4	4	4	5	7	1	7	4	7	7	3	3	2	3	5	4	4	4	4	4	3	4	4	4	3	3	3	3	3	3	3	3	4	3	6	6
6	1	3	6	6	6	6	6	6	6	6	6	5	6	6	5	5	5	7	2	2	4	2	3	4	3	4	3	4	4	4	4	4	3	4	3	4	3	4	4	4	3	4	4	3	3	4	3	7	7
6	1	3	6	6	6	6	6	6	6	5	6	6	6	6	5	5	5	4	5	5	5	5	4	4	3	3	3	4	4	4	4	3	3	4	4	4	4	5	3	3	4	3	3	4	3	3	2	5	5
6	2	3	4	6	6	4	6	6	4	6	6	4	6	6	6	6	6	6	5	5	6	5	5	4	3	3	3	4	4	3	4	4	4	3	4	4	4	4	4	3	4	4	4	3	4	3	3	6	6
6	1	3	6	6	5	6	6	5	6	5	5	6	5	5	7	7	7	7	7	7	7	7	7	3	3	4	3	4	4	4	4	4	4	2	4	4	4	3	2	1	3	3	3	2	3	2	1	5	5
6	1	3	6	7	6	6	5	4	6	7	5	6	4	2	2	3	2	3	3	4	4	1	1	3	2	4	2	4	5	5	4	4	4	4	4	3	4	4	4	3	4	4	4	4	4	3	3	6	6
6	2	3	4	7	5	5	7	6	6	6	5	5	6	6	3	3	3	3	1	2	4	3	3	4	5	4	4	3	3	4	4	4	4	2	4	5	2	3	4	4	3	3	5	4	4	3	3	5	5
6	2	3	6	5	5	6	4	6	5	5	4	3	5	5	3	3	3	2	3	3	3	4	4	2	2	4	2	2	4	4	4	4	4	5	5	5	5	5	4	2	4	4	2	2	4	2	1	7	7
6	2	3	4	7	7	5	7	7	4	4	6	4	5	6	5	5	5	7	5	5	5	5	5	3	3	3	3	4	4	4	4	4	4	4	4	4	4	4	4	3	4	4	3	4	3	3	3	5	5
6	1	3	6	7	6	6	6	6	6	6	6	6	6	6	2	2	2	5	5	5	6	5	5	3	3	4	4	3	4	4	4	4	4	4	4	4	4	3	3	4	4	4	4	4	4	4	4	6	6
6	2	3	5	6	6	5	6	4	6	5	5	6	6	4	5	4	4	7	7	7	2	1	7	2	4	3	3	4	4	4	4	4	4	4	5	4	4	5	5	5	5	4	4	4	4	4	5	2	2
6	1	3	4	7	4	4	6	5	4	5	4	4	6	5	3	5	5	7	4	4	4	3	6	3	3	4	3	4	4	4	3	4	3	4	5	4	5	5	5	4	4	5	4	3	4	3	4	4	4
6	2	3	5	7	6	4	6	7	4	5	6	6	6	5	5	3	5	3	4	4	5	3	5	4	3	5	3	3	5	5	3	4	3	4	4	3	4	3	3	3	4	5	4	4	4	3	3	5	5
6	2	3	5	7	6	6	7	6	6	6	5	6	7	5	3	5	5	5	6	5	5	5	5	4	3	5	3	4	4	3	3	3	4	5	5	3	4	4	4	2	3	4	4	3	4	3	2	5	5
6	1	3	7	7	7	4	4	7	4	4	6	6	4	1	2	2	2	2	2	2	2	2	3	2	2	2	2	4	4	5	5	4	5	5	4	5	5	5	1	4	4	2	4	4	5	4	4	5	5
6	1	3	6	6	7	6	6	3	6	7	3	6	6	3	5	3	3	1	5	4	6	5	5	5	4	3	3	4	5	4	3	3	4	4	4	4	4	3	2	3	2	2	3	3	3	3	3	6	6
6	2	3	6	7	7	7	6	7	7	6	6	6	5	6	5	3	3	6	6	6	6	7	6	4	4	4	3	4	4	4	4	4	4	3	4	4	4	5	4	2	4	4	4	4	4	3	3	6	6
6	2	3	5	6	5	3	5	7	5	6	5	5	3	6	6	5	3	1	3	3	5	2	1	3	3	4	4	4	4	4	4	4	3	5	4	4	4	3	3	3	3	4	4	4	4	4	4	6	6
6	1	3	4	6	6	4	6	7	5	4	5	4	6	5	5	5	5	6	6	6	6	6	7	4	3	4	3	4	4	4	3	3	4	4	4	5	5	2	3	3	5	5	5	3	3	4	3	7	7
6	2	3	4	6	4	5	4	3	4	5	4	4	4	4	5	5	5	4	4	4	4	4	4	3	3	4	4	3	3	5	5	4	4	4	4	4	4	3	3	3	4	4	4	4	4	4	4	4	4
6	2	3	6	6	6	6	6	6	6	5	6	6	6	5	5	5	5	5	6	7	6	5	6	4	4	4	3	4	4	3	4	4	4	4	4	4	4	4	3	2	4	4	4	4	4	4	4	6	6
6	2	3	5	5	5	5	6	5	4	2	4	4	4	4	5	5	5	4	4	4	4	4	4	4	3	4	4	4	4	4	3	4	4	4	4	4	4	4	4	3	4	4	5	3	4	3	1	5	5
6	2	3	5	7	7	7	7	7	7	7	5	4	7	4	5	5	5	5	5	5	4	5	5	4	2	5	3	3	3	3	3	3	5	5	5	5	5	1	3	3	2	2	3	1	3	5	5	5	5
6	1	3	6	7	6	6	6	7	6	6	6	6	6	6	6	5	6	5	5	4	5	5	5	3	2	4	4	4	4	4	4	4	4	4	4	4	5	4	4	4	4	4	4	4	4	4	4	6	6
6	1	3	6	6	6	6	6	6	6	6	6	6	6	6	6	6	6	5	6	6	5	6	6	4	4	4	4	4	4	4	4	4	2	4	4	4	4	4	4	4	4	4	4	4	4	4	4	6	6
6	1	3	5	7	7	6	7	7	7	7	7	7	7	6	6	6	6	3	3	3	6	3	3	4	3	4	3	4	4	4	4	4	4	4	4	4	4	4	4	4	4	4	4	4	4	4	4	6	6
6	1	3	4	5	5	4	5	6	4	6	6	6	6	6	6	6	6	7	7	7	7	7	2	4	3	4	4	3	4	4	4	4	4	4	4	4	4	4	4	4	5	5	4	4	4	4	4	7	7
6	2	3	6	7	6	7	6	6	6	6	6	5	7	6	5	5	4	3	5	2	6	4	5	3	2	3	3	4	5	5	5	4	4	4	5	4	4	4	4	4	4	4	4	4	4	4	4	6	6
6	1	3	5	7	7	7	7	7	7	4	5	5	7	4	5	5	5	4	4	4	4	4	4	5	5	3	3	3	4	3	4	4	4	5	4	4	4	5	4	4	4	5	5	3	5	3	3	4	4
6	2	3	6	7	7	6	6	7	6	4	6	6	7	6	5	5	5	5	7	7	5	5	4	4	4	4	3	4	4	4	4	4	4	4	4	4	4	4	5	3	5	5	5	4	5	4	4	5	5
6	2	3	4	4	4	4	4	3	4	4	7	4	4	4	5	5	5	7	7	7	4	7	7	4	4	4	4	4	4	4	4	4	4	3	4	4	4	5	5	2	5	5	5	5	5	5	5	4	4
6	2	3	5	6	6	5	6	6	5	5	5	4	6	3	6	6	6	5	5	6	6	6	6	2	2	5	4	5	4	4	5	4	4	5	3	4	4	5	4	4	5	3	4	3	3	2	2	6	6
6	2	3	7	7	7	7	5	7	5	4	4	3	3	4	7	7	7	1	1	1	1	1	2	5	1	3	1	3	5	5	2	5	5	5	5	5	5	5	1	2	3	2	3	3	3	1	2	5	5
6	2	3	4	6	5	4	6	5	4	6	5	4	6	5	3	3	3	4	4	4	5	4	4	4	5	5	4	4	4	4	3	3	4	4	4	4	4	3	4	3	4	5	4	3	4	4	3	5	5
6	2	3	5	5	6	5	5	5	5	6	4	5	5	4	3	5	3	7	7	7	4	4	3	2	2	5	2	4	3	5	5	5	5	4	5	5	4	3	2	1	4	5	3	1	4	1	1	5	5
6	2	3	2	6	6	5	5	5	6	6	6	6	6	6	5	5	2	6	6	6	5	6	6	4	4	4	4	4	4	4	4	4	4	4	4	4	4	3	3	3	3	4	4	4	4	4	4	5	5
6	2	3	4	6	4	6	5	6	5	4	4	4	5	4	5	4	3	4	5	5	4	5	5	4	4	4	4	4	4	4	4	4	4	4	4	4	4	4	4	4	4	4	4	4	4	4	4	4	4
6	1	3	5	6	5	5	5	5	5	5	5	5	5	5	5	5	5	4	4	4	5	4	4	4	4	4	4	4	4	4	4	4	4	4	4	4	4	3	3	3	3	3	3	3	3	3	3	5	5
6	1	3	5	7	7	5	7	7	6	4	5	4	7	7	5	5	5	4	4	5	5	4	4	4	4	4	4	4	4	4	4	4	4	4	4	4	4	4	4	4	4	4	4	4	4	4	4	5	5
6	1	3	7	7	5	5	7	7	4	7	3	7	4	7	5	5	5	5	5	5	5	5	5	4	4	4	4	4	4	4	4	4	4	4	4	4	4	4	4	4	4	2	4	4	4	4	4	5	5
6	2	3	5	7	5	5	6	6	4	4	4	4	6	3	5	5	5	4	5	4	4	5	5	3	4	4	4	4	4	4	4	4	4	2	5	5	5	4	3	3	3	3	3	2	3	3	1	4	4
6	2	3	5	7	6	7	6	6	6	4	5	5	6	3	5	5	5	7	6	6	6	7	7	4	4	4	4	4	4	4	4	4	4	4	4	4	4	5	3	3	4	5	5	3	4	3	3	6	6
6	1	3	6	6	6	6	6	6	6	6	6	6	6	6	6	6	5	5	5	5	6	5	5	4	4	4	4	4	4	4	4	4	4	4	4	4	4	4	5	3	4	4	4	4	4	4	4	6	6
6	1	3	4	2	2	4	7	3	5	4	2	2	2	6	6	6	6	7	3	7	5	7	1	2	4	5	4	5	4	4	4	4	4	4	4	4	4	5	4	4	4	4	4	4	4	4	4	5	5
6	2	3	5	6	6	6	6	6	6	6	6	6	6	6	6	6	6	4	4	4	6	4	4	4	4	4	4	4	4	4	4	4	4	4	4	4	4	3	3	3	3	3	3	3	3	3	3	6	6
6	1	3	6	6	5	4	6	6	5	5	4	5	6	4	6	6	6	5	5	5	6	5	5	4	4	4	4	4	4	4	4	4	4	4	4	4	4	5	5	5	5	5	5	5	5	5	4	6	6
6	1	3	7	7	6	6	6	6	6	6	6	6	7	7	6	6	6	7	6	6	6	6	6	5	3	4	4	4	4	4	4	4	4	4	4	4	4	3	4	3	4	5	5	4	5	4	4	6	6
6	1	3	7	7	7	7	7	7	7	7	7	7	7	7	3	3	3	7	7	7	7	7	5	4	4	4	4	5	4	4	4	4	4	4	4	4	4	4	4	4	4	4	4	4	4	4	4	6	6
6	2	3	7	7	7	7	7	7	7	5	6	6	5	7	3	3	3	4	4	4	7	4	4	3	3	5	3	5	5	5	3	5	3	2	5	5	5	5	5	3	5	5	5	3	3	3	3	7	7
6	2	3	5	6	7	5	6	7	5	4	5	5	6	4	4	4	4	5	6	4	5	5	4	3	3	3	4	4	4	4	4	4	5	4	5	5	5	5	5	5	5	5	5	5	5	5	5	5	5
6	2	3	6	7	5	6	7	7	6	5	6	6	7	4	4	4	4	6	5	6	4	4	4	3	4	4	4	5	5	4	5	5	4	1	5	4	4	3	4	4	4	4	4	4	4	4	4	6	6
6	2	3	7	6	6	6	5	5	5	5	6	6	6	6	4	4	4	4	4	5	6	2	5	4	4	4	4	5	5	4	4	4	4	3	3	4	5	4	5	4	4	4	4	4	4	4	4	6	6
6	2	3	5	5	6	6	5	6	5	5	5	5	5	6	5	5	5	5	5	5	5	5	5	5	4	4	3	5	4	4	5	4	4	3	4	4	4	4	4	5	5	4	4	5	4	3	5	6	6
6	2	3	6	6	6	6	6	6	6	6	6	6	6	6	6	6	6	7	7	7	6	7	5	4	4	4	4	4	5	4	4	4	4	4	4	4	4	3	4	3	4	4	4	4	4	4	3	6	6
6	1	3	6	7	6	5	6	7	6	4	5	5	6	6	7	7	7	6	6	6	6	6	6	4	3	4	4	4	4	4	4	4	4	5	4	5	4	3	4	4	4	2	4	4	4	4	4	6	6
6	1	3	5	7	7	5	7	7	7	5	6	5	7	4	7	7	7	4	5	5	6	5	5	5	4	5	4	4	4	4	4	4	4	4	3	4	4	4	4	4	4	4	4	4	4	4	4	6	6
6	1	3	6	7	7	7	7	7	6	7	5	6	7	6	5	3	5	4	6	7	5	5	4	4	3	5	3	4	5	4	4	3	5	3	5	5	5	3	2	2	5	5	4	3	4	4	3	4	4
6	2	3	5	6	6	6	5	6	6	7	6	6	7	6	5	5	5	5	6	5	5	5	4	3	4	5	3	4	5	4	4	4	4	5	5	4	4	4	3	3	4	4	4	3	5	3	3	6	6
6	2	3	4	6	6	4	6	7	5	4	6	4	6	4	5	5	5	5	5	5	5	7	5	3	2	3	4	5	5	5	4	5	4	5	5	4	4	3	3	3	5	5	5	3	4	3	3	5	5
6	2	3	6	7	7	4	7	7	4	7	6	6	7	6	2	2	2	1	4	4	7	4	4	4	5	3	3	4	5	4	5	5	4	5	4	5	3	5	3	3	3	5	5	5	5	3	3	2	2
6	1	3	5	6	3	5	6	4	5	6	1	5	6	3	4	1	2	2	3	3	6	6	6	5	5	5	5	5	5	4	3	3	3	4	4	4	4	4	5	5	5	5	5	4	5	4	4	5	5
6	1	3	7	7	7	7	7	7	7	7	7	7	6	7	7	5	6	4	4	4	5	4	4	4	5	5	3	3	4	4	4	4	4	5	5	5	5	4	5	5	5	5	5	5	5	5	5	6	6
6	1	3	6	7	7	6	7	7	6	7	7	7	7	7	4	3	3	7	7	7	7	4	7	5	3	2	4	5	5	4	4	4	5	5	5	5	5	5	5	4	5	4	5	5	5	5	5	7	7
6	1	3	5	7	6	7	7	6	4	7	5	4	4	4	4	4	4	4	7	7	5	4	5	5	3	4	4	4	4	5	5	4	4	4	5	5	5	3	3	3	5	5	5	3	4	5	5	6	6
6	1	3	7	7	6	6	6	7	5	4	5	4	6	3	5	3	4	1	3	4	6	7	3	4	5	5	4	5	5	5	4	4	3	5	5	4	3	3	3	2	4	5	5	1	2	3	1	6	6
6	1	3	7	7	7	7	6	7	7	6	6	4	6	6	6	4	4	1	1	1	7	7	7	5	3	5	4	4	5	4	4	4	4	4	5	5	5	4	5	3	4	5	5	3	3	3	3	7	7
6	2	3	6	5	7	6	6	5	6	4	5	4	6	5	5	5	5	5	5	5	5	5	5	4	4	4	4	4	4	5	4	4	4	5	5	5	5	3	3	4	4	4	4	4	4	4	4	6	6
6	2	3	6	7	6	6	7	6	6	7	6	6	6	6	6	6	6	4	5	4	6	5	5	4	3	5	3	5	5	5	4	5	4	5	4	5	4	3	4	3	4	5	5	3	4	4	3	5	5
6	2	3	6	6	7	4	6	6	4	4	5	4	6	6	6	6	6	6	7	7	5	4	4	4	4	4	4	4	5	5	5	5	5	3	4	4	5	4	3	3	5	3	3	3	3	3	3	6	6
6	1	3	4	6	7	4	6	6	7	4	4	4	5	7	4	5	4	1	1	1	7	7	1	4	3	3	3	5	5	5	5	5	5	4	5	5	5	5	5	5	5	5	5	5	5	5	1	4	4
6	1	3	7	7	7	7	7	7	6	6	7	5	7	7	5	5	5	4	5	6	6	7	7	5	3	3	3	5	5	5	5	5	4	4	5	5	5	3	3	3	5	5	5	3	5	4	3	6	6
6	2	3	5	7	6	5	6	6	6	5	6	5	5	4	5	5	5	3	6	6	6	5	6	5	4	4	5	4	5	4	4	3	4	5	5	5	5	4	5	4	4	4	4	4	4	3	3	6	6
6	1	3	4	6	6	4	4	5	4	4	4	4	6	6	5	5	5	7	7	7	7	7	4	5	3	5	4	5	5	4	5	3	5	5	5	3	5	5	5	4	4	1	3	5	4	2	3	7	7
6	1	3	6	6	7	6	6	6	6	5	6	6	6	6	5	5	6	5	5	5	6	5	5	3	4	4	4	4	5	5	4	4	5	5	5	5	5	3	3	4	4	5	4	4	4	4	4	7	7
6	1	3	6	6	7	6	7	6	6	7	7	6	7	7	6	6	6	7	7	7	6	7	6	4	5	4	4	4	4	4	4	4	5	5	5	5	5	5	4	4	4	5	5	4	4	5	5	6	6
6	2	3	5	6	6	5	5	7	5	5	5	5	7	4	5	5	5	5	5	5	5	4	4	5	4	5	5	5	4	4	5	5	5	2	4	5	5	4	4	3	4	4	3	3	4	3	3	6	6
6	1	3	7	7	7	7	7	7	6	5	7	6	7	7	5	5	5	7	7	7	6	7	6	4	3	5	4	5	5	4	5	5	3	5	5	5	5	5	5	5	5	5	5	3	5	4	5	7	7
6	1	3	4	7	4	5	6	5	5	5	4	3	6	1	5	5	5	3	3	3	5	3	3	4	4	4	3	5	5	5	5	5	4	5	5	5	5	4	4	3	4	4	4	3	4	3	3	5	5
6	1	3	4	7	6	4	5	5	4	5	5	4	5	4	5	5	5	3	3	3	5	3	3	2	5	5	4	4	5	4	5	5	5	5	5	5	5	3	3	3	4	5	4	4	4	3	3	7	7
6	1	3	6	7	7	7	7	7	7	7	7	7	7	7	7	7	7	7	7	7	7	7	7	5	4	5	4	5	5	5	5	5	4	5	4	4	4	3	3	4	3	4	5	4	4	3	5	7	7
6	1	3	7	6	7	7	6	4	7	4	2	7	7	7	7	7	7	7	7	7	7	7	7	2	5	5	5	5	5	5	5	5	5	2	5	5	5	4	1	1	5	1	1	3	5	2	1	5	5
6	1	3	7	7	7	7	7	7	7	7	7	7	7	7	6	2	2	1	4	4	3	1	1	4	3	3	5	5	5	5	5	5	5	5	5	5	5	3	2	4	5	5	5	5	5	5	5	7	7
6	2	3	7	7	7	7	7	7	7	7	7	7	7	6	2	7	1	7	7	7	7	7	7	5	5	5	5	4	4	5	5	2	5	5	5	5	5	3	3	3	3	3	3	3	3	3	3	7	7
6	1	3	2	7	7	6	6	6	4	3	3	2	5	4	4	2	4	5	5	5	6	5	5	3	4	3	5	5	5	5	5	5	5	5	5	5	5	5	5	5	3	5	5	5	3	3	5	5	5
6	1	3	7	7	7	7	7	7	7	6	7	7	7	6	5	5	3	6	6	7	6	7	6	4	4	4	5	4	5	5	4	5	5	5	5	5	5	4	5	5	4	5	3	5	4	5	4	6	6
6	1	3	7	7	7	6	6	7	6	6	7	7	6	6	5	5	5	7	7	7	7	7	7	5	5	5	5	4	5	5	4	5	4	5	4	4	5	4	4	5	4	4	4	5	4	4	5	7	7
6	1	3	7	7	7	7	7	5	7	5	6	7	7	4	6	6	6	1	7	7	6	7	1	3	3	4	5	5	5	5	5	5	5	5	5	5	5	3	3	4	4	4	4	4	5	4	3	6	6
6	1	3	4	1	1	1	1	1	1	5	1	6	7	7	2	4	5	1	7	7	7	7	7	5	3	5	3	5	5	5	5	5	5	5	5	5	5	4	5	5	5	5	5	5	5	5	5	7	7
6	2	3	6	6	6	6	6	7	6	6	6	6	6	6	5	5	5	6	6	6	6	7	4	4	4	4	4	5	5	5	5	5	5	5	5	5	5	3	3	3	4	5	5	4	3	4	4	5	5
6	2	3	3	7	6	6	7	7	6	7	6	7	7	6	6	6	4	5	6	6	4	6	6	3	3	5	5	5	5	5	5	5	5	5	5	5	5	5	5	5	3	5	5	3	5	5	5	6	6
6	1	3	7	7	7	3	7	7	5	3	4	5	3	2	7	6	7	7	7	7	7	7	7	5	3	5	3	5	5	5	5	5	5	5	5	5	5	5	5	5	5	5	5	3	3	3	3	7	7
6	2	3	7	7	7	7	7	7	7	6	6	6	7	6	7	7	7	7	7	7	7	7	7	5	3	4	4	5	5	5	5	5	5	5	5	5	5	1	1	2	1	1	1	1	1	1	1	7	7
6	1	3	7	6	7	7	7	6	7	5	4	7	7	1	6	3	3	7	7	7	7	7	7	5	5	5	2	5	5	5	5	5	5	5	5	5	5	5	5	5	5	5	5	5	5	5	5	5	5
6	1	3	7	7	7	7	7	7	7	7	7	7	7	7	6	2	5	2	2	7	7	7	7	4	4	4	5	5	5	5	5	5	5	5	5	5	5	5	4	5	5	5	5	5	5	5	5	7	7
6	2	3	4	7	5	7	7	7	7	7	7	7	7	7	5	5	5	5	7	7	6	5	6	3	5	4	5	5	5	5	5	5	5	5	5	5	5	4	5	5	5	5	5	5	5	5	5	6	6
6	1	3	4	7	7	7	7	7	7	7	7	7	7	7	6	6	6	7	7	7	7	7	7	5	5	5	5	5	5	5	5	4	4	5	4	5	5	5	5	5	5	5	5	5	5	5	5	7	7
6	2	3	6	7	6	6	7	6	6	6	6	6	6	6	6	6	6	5	5	5	6	5	5	5	5	5	4	5	5	5	5	5	4	5	4	5	5	4	4	4	4	5	5	5	5	5	5	7	7
6	1	3	7	7	7	7	7	7	7	7	6	6	7	7	7	7	7	7	7	7	7	7	7	5	5	5	5	5	5	5	5	5	4	4	4	5	5	5	5	5	5	5	5	5	5	5	5	7	7
6	1	3	4	4	6	4	4	4	4	4	1	4	4	1	7	7	7	7	7	7	7	7	7	5	5	5	5	5	4	5	5	5	5	3	5	5	5	3	1	2	5	1	1	3	1	1	1	4	4
6	1	3	7	7	7	7	7	7	7	7	7	7	7	7	5	5	5	4	5	5	5	4	4	4	4	5	5	5	5	5	5	5	5	5	5	5	5	5	5	5	5	5	5	5	5	5	5	5	5
6	1	3	7	7	7	6	6	7	6	6	7	7	7	6	5	5	5	4	6	5	5	2	7	5	5	5	4	5	5	5	5	5	5	5	5	4	5	4	5	4	5	5	5	4	5	5	5	7	7
6	2	3	6	7	7	7	7	7	7	7	7	7	7	7	6	5	5	6	5	4	6	5	4	4	4	5	5	5	5	5	5	5	5	5	5	5	5	5	5	5	5	5	5	5	5	5	5	6	6
[truncated: 2,346 more rows]
[truncated: 1 more columns]
